# Supplementary material for: ﻿Two new species of Dixonius from Vietnam and Laos with a discussion of the taxonomy of Dixonius (Squamata, Gekkonidae)
Source: Zookeys. 2023 May 23;1163:143–76. doi: 10.3897/zookeys.1163.101230 (PMC10230278; doi:10.3897/zookeys.1163.101230)
Supplement: XML Treatment for Dixonius muangfuangensis [file zookeys.1163.101230-treatment2.xml]

<!DOCTYPE tp:taxon-treatment
  PUBLIC "-//TaxonX//DTD Taxonomic Treatment Publishing DTD v0 20100105//EN" "tax-treatment-NSO.dtd">
<tp:taxon-treatment xmlns:tp="http://www.plazi.org/taxpub"><tp:treatment-meta><kwd-group><label>Taxon classification</label><kwd>
              <named-content content-type="kingdom">Animalia</named-content>
            </kwd><kwd>
              <named-content content-type="order">Squamata</named-content>
            </kwd><kwd>
              <named-content content-type="family">Gekkonidae</named-content>
            </kwd></kwd-group><mixed-citation publication-type="journal"><person-group><name><surname>Luu</surname><given-names>Vinh Quang</given-names></name><name><surname>Nguyen</surname><given-names>Thuong Huyen</given-names></name><name><surname>Le</surname><given-names>Minh Duc</given-names></name><name><surname>Grismer</surname><given-names>Jesse L.</given-names></name><name><surname>Ha</surname><given-names>Hong Bich</given-names></name><name><surname>Sitthivong</surname><given-names>Saly</given-names></name><name><surname>Hoang</surname><given-names>Tuoi Thi</given-names></name><name><surname>Grismer</surname><given-names>L. Lee</given-names></name></person-group><article-title>﻿Two new species of <italic><tp:taxon-name><tp:taxon-name-part taxon-name-part-type="genus" reg="Dixonius">Dixonius</tp:taxon-name-part></tp:taxon-name></italic> from Vietnam and Laos with a discussion of the taxonomy of <italic><tp:taxon-name><tp:taxon-name-part taxon-name-part-type="genus" reg="Dixonius">Dixonius</tp:taxon-name-part></tp:taxon-name></italic> (<tp:taxon-name><tp:taxon-name-part taxon-name-part-type="order">Squamata</tp:taxon-name-part></tp:taxon-name>, <tp:taxon-name><tp:taxon-name-part taxon-name-part-type="family">Gekkonidae</tp:taxon-name-part></tp:taxon-name>)</article-title><source>Zookeys</source><day>23</day><month>05</month><year>2023</year><volume>1163</volume><fpage>143</fpage><lpage>176</lpage><pub-id pub-id-type="doi">10.3897/zookeys.1163.101230</pub-id></mixed-citation></tp:treatment-meta><tp:nomenclature><label>﻿</label><tp:taxon-name>
            <object-id xmlns:xlink="http://www.w3.org/1999/xlink" content-type="arpha" xlink:type="simple">155D254B-AAF9-5D44-B698-F6591AB96E89</object-id>
            <tp:taxon-name-part taxon-name-part-type="genus" reg="Dixonius">Dixonius</tp:taxon-name-part>
            <tp:taxon-name-part taxon-name-part-type="species" reg="muangfuangensis">muangfuangensis</tp:taxon-name-part>
            <object-id xmlns:xlink="http://www.w3.org/1999/xlink" content-type="zoobank" xlink:type="simple">https://zoobank.org/A447EC01-F653-4FE5-A616-5FBD25F027C6</object-id>
          </tp:taxon-name><tp:taxon-status xmlns:xlink="http://www.w3.org/1999/xlink" xlink:type="simple">sp. nov.</tp:taxon-status><xref ref-type="fig" rid="F10">Fig. 10 Muangfuang leaf-toed gecko</xref></tp:nomenclature><tp:treatment-sec sec-type="material" id="SECID0EEMBM"><title>Material examined.</title><p><bold><italic>Holotype</italic>.</bold> Adult male, <abbrev xmlns:xlink="http://www.w3.org/1999/xlink" xlink:title="Vietnam National University of Forestry" id="ABBRID0EPMBM" xlink:type="simple">VNUF</abbrev> R.2020.42 (Field no. MF.02) in Sinxay Temple, Nadan Village, Muangfuang District, Vientiane Province, Central Laos (<named-content xmlns:xlink="http://www.w3.org/1999/xlink" content-type="dwc:verbatimCoordinates" xlink:type="simple"><named-content content-type="geo-json" specific-use="{&#34;type&#34;:&#34;Point&#34;,&#34;coordinates&#34;:[101.975278,18.547778]}" id="NCID0EWMBM" xlink:type="simple">18°32'52"N, 101°58'31"E</named-content></named-content>; 276 m a.s.l.), collected by Saly Sitthivong and Thuong Huyen Nguyen on 05 December 2020. <bold><italic>Paratypes</italic>.</bold><named-content xmlns:xlink="http://www.w3.org/1999/xlink" content-type="dwc:institutional_code" xlink:title="National University of Laos" xlink:href="http://grbio.org/institution/national-university-laos" xlink:type="simple">NUOL</named-content> R.2022.01 (Field no. MF. 01), juvenile male, and <abbrev xmlns:xlink="http://www.w3.org/1999/xlink" xlink:title="Vietnam National University of Forestry" id="ABBRID0EDNBM" xlink:type="simple">VNUF</abbrev> R.2020.52 (Field no. MF. 03), adult female; the same data as given for the holotype.</p></tp:treatment-sec><tp:treatment-sec sec-type="diagnosis" id="SECID0EHNBM"><title>Diagnosis.</title><p><italic><tp:taxon-name><tp:taxon-name-part taxon-name-part-type="genus" reg="Dixonius">Dixonius</tp:taxon-name-part><tp:taxon-name-part taxon-name-part-type="species" reg="muangfuangensis">muangfuangensis</tp:taxon-name-part></tp:taxon-name></italic> sp. nov. can be separated from all other species of <italic><tp:taxon-name><tp:taxon-name-part taxon-name-part-type="genus" reg="Dixonius">Dixonius</tp:taxon-name-part></tp:taxon-name></italic> by possessing the unique combination of having a maximum <abbrev xmlns:xlink="http://www.w3.org/1999/xlink" xlink:title="snout-vent length" id="ABBRID0E6NBM" xlink:type="simple">SVL</abbrev> of 56.7 mm; 21–23 longitudinal rows of dorsal tubercles at midbody; 20 or 21 longitudinal rows of ventrals across the abdomen; 7 or 8 supralabials, sixth in at midorbital position; 6 or 7 infralabials; 7 interorbital scales; 7 or 8 precloacal pores in males, femoral pores lacking; precloacal and femoral pores absent in female; 15 lamellae on fourth toe; dorsum olive grey color with numerous small and irregular black blotches; head with brown spots; light spots irregularly arranged from the back of the head to base of tail; lips with dark bars; two regularly disposed whitish tubercles on each side on each side. These characters are scored across all <italic><tp:taxon-name><tp:taxon-name-part taxon-name-part-type="genus" reg="Dixonius">Dixonius</tp:taxon-name-part></tp:taxon-name></italic> species from Vietnam and Laos in Tables <xref ref-type="table" rid="T6">6</xref>, <xref ref-type="table" rid="T7">7</xref>.</p></tp:treatment-sec><tp:treatment-sec sec-type="description" id="SECID0ESOBM"><title>Description of the holotype.</title><p>Adult male, <abbrev xmlns:xlink="http://www.w3.org/1999/xlink" xlink:title="snout-vent length" id="ABBRID0EYOBM" xlink:type="simple">SVL</abbrev> 55.6 mm; head moderate in length (<abbrev xmlns:xlink="http://www.w3.org/1999/xlink" xlink:title="head length" id="ABBRID0E3OBM" xlink:type="simple">HL</abbrev>/<abbrev xmlns:xlink="http://www.w3.org/1999/xlink" xlink:title="snout-vent length" id="ABBRID0EAPBM" xlink:type="simple">SVL</abbrev> 0.28), wide (<abbrev xmlns:xlink="http://www.w3.org/1999/xlink" xlink:title="head width" id="ABBRID0EEPBM" xlink:type="simple">HW</abbrev>/<abbrev xmlns:xlink="http://www.w3.org/1999/xlink" xlink:title="head length" id="ABBRID0EIPBM" xlink:type="simple">HL</abbrev> 0.71), depressed (<abbrev xmlns:xlink="http://www.w3.org/1999/xlink" xlink:title="head depth" id="ABBRID0EMPBM" xlink:type="simple">HD</abbrev>/<abbrev xmlns:xlink="http://www.w3.org/1999/xlink" xlink:title="head length" id="ABBRID0EQPBM" xlink:type="simple">HL</abbrev> 0.45), distinct from neck; prefrontal region concave; canthus rostralis rounded; snout elongate (<abbrev xmlns:xlink="http://www.w3.org/1999/xlink" xlink:title="eye snout distance" id="ABBRID0EUPBM" xlink:type="simple">ES</abbrev>/<abbrev xmlns:xlink="http://www.w3.org/1999/xlink" xlink:title="head length" id="ABBRID0EYPBM" xlink:type="simple">HL</abbrev> 0.39), rounded in dorsal profile; eye moderate size (<abbrev xmlns:xlink="http://www.w3.org/1999/xlink" xlink:title="eye diameter" id="ABBRID0E3PBM" xlink:type="simple">ED</abbrev>/<abbrev xmlns:xlink="http://www.w3.org/1999/xlink" xlink:title="head length" id="ABBRID0EAQBM" xlink:type="simple">HL</abbrev> 0.20); ear opening oval, obliquely oriented, moderate in size; diameter of eye much smaller than eye to ear distance (<abbrev xmlns:xlink="http://www.w3.org/1999/xlink" xlink:title="eye diameter" id="ABBRID0EEQBM" xlink:type="simple">ED</abbrev>/<abbrev xmlns:xlink="http://www.w3.org/1999/xlink" xlink:title="eye ear distance" id="ABBRID0EIQBM" xlink:type="simple">EE</abbrev> 0.59); rostral rectangular, partially divided dorsally by straight rostral groove, bordered posteriorly by large left and right supranasals, bordered laterally by first supralabials; external nares bordered anteriorly by rostral, dorsally by large supranasal, posteriorly by two smaller postnasals, bordered ventrally by first supralabial; 8,8 (R,L) rectangular supralabials extending to below midpoint of eye, sixth in midorbital position; 7,7 (R,L), infralabials tapering smoothly to be just slightly past posterior below midpoint of eye, decreasing gradually in size; scales of rostrum and lores flat to domed, larger than granular scales on top of head and occiput; scales of occiput intermixed with distinct, small, conical tubercles; superciliaries elongate, largest anteriorly; mental triangular, bordered laterally by first infralabials and posteriorly by large left and right parallelogram postmentals contacting medially for 60% of their length posterior to mental; gular and throat scales small, granular, grading anteriorly into slightly smaller, flatter, smooth, imbricate, pectoral and ventral scales.</p><p>Body relatively short (<abbrev xmlns:xlink="http://www.w3.org/1999/xlink" xlink:title="axilla to groin length" id="ABBRID0EOQBM" xlink:type="simple">AG</abbrev>/<abbrev xmlns:xlink="http://www.w3.org/1999/xlink" xlink:title="snout-vent length" id="ABBRID0ESQBM" xlink:type="simple">SVL</abbrev> 0.42) with well-defined ventrolateral folds; dorsal scales small, granular interspersed with moderate, conical, regularly arranged, keeled tubercles; tubercles extend from top of head onto interior haft of tail forming longitudinal rows, terminating at regenerated portion of tail; smaller tubercles extend anteriorly onto nape and occiput, diminishing in size and distinction on top of head; 23 longitudinal rows of tubercles at midbody; 45 paravertebral scales, number of scales in a paravertebral row from first scale posterior to parietal scale to last scale at the level of vent opening; 24 paravertebral scales in a row between limb insertions; 20 flat, imbricate, ventral scales much larger than dorsal scales; 8 enlarge, pore-bearing, precloacal scales in an angular series; and no deep precloacal groove or depression.</p><p>Forelimbs moderate in stature, relatively short (<abbrev xmlns:xlink="http://www.w3.org/1999/xlink" xlink:title="forearm length" id="ABBRID0EYQBM" xlink:type="simple">FA</abbrev>/<abbrev xmlns:xlink="http://www.w3.org/1999/xlink" xlink:title="snout-vent length" id="ABBRID0E3QBM" xlink:type="simple">SVL</abbrev> 0.12); granular scales of forearm slightly larger than those on body, interspersed with small tubercles; hind limbs more robust than forelimbs, moderate in length (<abbrev xmlns:xlink="http://www.w3.org/1999/xlink" xlink:title="Tibia length" id="ABBRID0EARBM" xlink:type="simple">TBL</abbrev>/<abbrev xmlns:xlink="http://www.w3.org/1999/xlink" xlink:title="snout-vent length" id="ABBRID0EERBM" xlink:type="simple">SVL</abbrev> 0.13), covered dorsally by granular scales interspersed with large, and small conical tubercles; ventral scales of thigh flat, imbricate, larger than dorsals; subtibial scales flat, imbricate; proximal femoral scales smaller than distal femorals; femoral pores absent; digits relatively long with 15 lamellae on fourth toe; and claws well developed.</p><p>Tail 37.8 mm in length, first 17.1 mm original, 6.1 mm in width at base, tapering to a point; dorsal scales of flat, square with conical, keeled tubercles, regenerated portion covered with small, smooth subcircular scales; median row of transversely expanded subcaudal scales, significantly larger than dorsal caudal scales on original portion; base of tail bearing hemipenal swellings; and postcloacal scales flat, imbricate.</p></tp:treatment-sec><tp:treatment-sec sec-type="Coloration in life" id="SECID0EJRBM"><title>Coloration in life</title><p><bold>(Fig. <xref ref-type="fig" rid="F10">10</xref>).</bold> Ground color of dorsal head and dorsum dark grey with numerous small and irregular black blotches; lips with dark bars; two regularly disposed whitish tubercles on each side on each side running from postorbital along the flanks to tail, terminating at regenerated portion of tail; upper surface of fore and hind limbs uniformly dark brown with round black-brown spots; dorsum of tail covered with some large black-brown blotches; ventral surface beige uniformly as the belly and the throat.</p><fig id="F10" position="float" orientation="portrait"><object-id xmlns:xlink="http://www.w3.org/1999/xlink" content-type="doi" xlink:type="simple">10.3897/zookeys.1163.101230.figure10</object-id><object-id xmlns:xlink="http://www.w3.org/1999/xlink" content-type="arpha" xlink:type="simple">A157B376-528E-5890-B854-00A10DBEF561</object-id><label>Figure 10.</label><caption><p>View of <italic><tp:taxon-name><tp:taxon-name-part taxon-name-part-type="genus" reg="Dixonius">Dixonius</tp:taxon-name-part><tp:taxon-name-part taxon-name-part-type="species" reg="muangfuangensis">muangfuangensis</tp:taxon-name-part></tp:taxon-name></italic> sp. nov. <bold>A</bold> adult male holotype <abbrev xmlns:xlink="http://www.w3.org/1999/xlink" xlink:title="Vietnam National University of Forestry" id="ABBRID0ELSBM" xlink:type="simple">VNUF</abbrev> R.2020.42 (Field no. MF.02) <bold>B</bold> adult female paratype <abbrev xmlns:xlink="http://www.w3.org/1999/xlink" xlink:title="Vietnam National University of Forestry" id="ABBRID0ERSBM" xlink:type="simple">VNUF</abbrev> R.2020.52 (Field no. MF. 03) <bold>C</bold> juvenile male paratype <named-content xmlns:xlink="http://www.w3.org/1999/xlink" content-type="dwc:institutional_code" xlink:title="National University of Laos" xlink:href="http://grbio.org/institution/national-university-laos" xlink:type="simple">NUOL</named-content> R.2022.01 (Field no. MF. 01) in Nadan Village, Muangfuang District, Vientiane Province, Central Laos.</p></caption><graphic xmlns:xlink="http://www.w3.org/1999/xlink" xlink:href="zookeys-1163-143_article-101230__-g010.jpg" position="float" orientation="portrait" xlink:type="simple" id="oo_853915.jpg"><uri content-type="original_file" xlink:type="simple">https://binary.pensoft.net/fig/853915</uri></graphic></fig></tp:treatment-sec><tp:treatment-sec sec-type="variation" id="SECID0EATBM"><title>Variation</title><p><bold>(Fig. <xref ref-type="fig" rid="F10">10</xref>).</bold> The female paratype (<abbrev xmlns:xlink="http://www.w3.org/1999/xlink" xlink:title="Vietnam National University of Forestry" id="ABBRID0ENTBM" xlink:type="simple">VNUF</abbrev> R.2020.52) generally matches that of the holotype in all characteristics. The juvenile male paratype (<named-content xmlns:xlink="http://www.w3.org/1999/xlink" content-type="dwc:institutional_code" xlink:title="National University of Laos" xlink:href="http://grbio.org/institution/national-university-laos" xlink:type="simple">NUOL</named-content> R.2022.01) has fewer black blotches on head and dorsum and two regularly disposed whitish tubercles on each side on each side of the head extending from the postorbital region, along the flanks, to the tail tip. Further measurements are summarized in Tables <xref ref-type="table" rid="T2">2</xref>–<xref ref-type="table" rid="T4">4</xref> and Suppl. material <xref ref-type="supplementary-material" rid="S1">1</xref>: table S2.</p></tp:treatment-sec><tp:treatment-sec sec-type="distribution" id="SECID0EBUBM"><title>Distribution.</title><p><italic><tp:taxon-name><tp:taxon-name-part taxon-name-part-type="genus" reg="Dixonius">Dixonius</tp:taxon-name-part><tp:taxon-name-part taxon-name-part-type="species" reg="muangfuangensis">muangfuangensis</tp:taxon-name-part></tp:taxon-name></italic> sp. nov. currently is only known from the type locality of Nadan Village, Muangfuang District, Vientiane Province, Central Laos (Fig. <xref ref-type="fig" rid="F1">1</xref>).</p></tp:treatment-sec><tp:treatment-sec sec-type="etymology" id="SECID0EWUBM"><title>Etymology.</title><p>The specific epithet of the new species refers to the type locality of the new species in Muangfuang District, Vientiane Province, Central Laos.</p></tp:treatment-sec><tp:treatment-sec sec-type="natural history" id="SECID0E2UBM"><title>Natural history.</title><p>The type series was collected between 19:10 and 19:30 h, on the ground inside Sinxay Temple, at an elevation of 276 m a.s.l. The surrounding habitat was disturbed lowland karst forest (Fig. <xref ref-type="fig" rid="F11">11</xref>).</p><fig id="F11" position="float" orientation="portrait"><object-id xmlns:xlink="http://www.w3.org/1999/xlink" content-type="doi" xlink:type="simple">10.3897/zookeys.1163.101230.figure11</object-id><object-id xmlns:xlink="http://www.w3.org/1999/xlink" content-type="arpha" xlink:type="simple">7C575324-75B5-5DB4-B02A-2F157AC2303B</object-id><label>Figure 11.</label><caption><p>Habitat of <italic><tp:taxon-name><tp:taxon-name-part taxon-name-part-type="genus" reg="Dixonius">Dixonius</tp:taxon-name-part><tp:taxon-name-part taxon-name-part-type="species" reg="muangfuangensis">muangfuangensis</tp:taxon-name-part></tp:taxon-name></italic> sp. nov. Nadan Village, Muangfuang District, Vientiane Province, Central Laos.</p></caption><graphic xmlns:xlink="http://www.w3.org/1999/xlink" xlink:href="zookeys-1163-143_article-101230__-g011.jpg" position="float" orientation="portrait" xlink:type="simple" id="oo_853916.jpg"><uri content-type="original_file" xlink:type="simple">https://binary.pensoft.net/fig/853916</uri></graphic></fig></tp:treatment-sec><tp:treatment-sec sec-type="comparisons" id="SECID0E4VBM"><title>Comparisons.</title><p><italic><tp:taxon-name><tp:taxon-name-part taxon-name-part-type="genus" reg="Dixonius">Dixonius</tp:taxon-name-part><tp:taxon-name-part taxon-name-part-type="species" reg="muangfuangensis">muangfuangensis</tp:taxon-name-part></tp:taxon-name></italic> sp. nov. is the sister species to <italic><tp:taxon-name><tp:taxon-name-part taxon-name-part-type="genus" reg="Dixonius">D.</tp:taxon-name-part><tp:taxon-name-part taxon-name-part-type="species" reg="lao">lao</tp:taxon-name-part></tp:taxon-name></italic> (Fig. <xref ref-type="fig" rid="F2">2</xref>) from which it differs by an uncorrected pairwise sequence divergence of 3.10% (Table <xref ref-type="table" rid="T4">4</xref>). It is differentiated morphologically by having a significantly higher mean number of head length (<abbrev xmlns:xlink="http://www.w3.org/1999/xlink" xlink:title="head length" id="ABBRID0EBXBM" xlink:type="simple">HL</abbrev>), infralabials (<abbrev xmlns:xlink="http://www.w3.org/1999/xlink" xlink:title="infralabials" id="ABBRID0EFXBM" xlink:type="simple">IFL</abbrev>), and numbers of supralabial at midorbital position (<abbrev xmlns:xlink="http://www.w3.org/1999/xlink" xlink:title="number of supralabial at midorbital position" id="ABBRID0EJXBM" xlink:type="simple">MO</abbrev>). In addition, it differs from <italic><tp:taxon-name><tp:taxon-name-part taxon-name-part-type="genus" reg="Dixonius">D.</tp:taxon-name-part><tp:taxon-name-part taxon-name-part-type="species" reg="lao">lao</tp:taxon-name-part></tp:taxon-name></italic> in dorsal pattern (dorsal pebble brown versus dorsal dark gray with black blotches). Statistically significant and discrete categorical differences between <italic><tp:taxon-name><tp:taxon-name-part taxon-name-part-type="genus" reg="Dixonius">Dixonius</tp:taxon-name-part><tp:taxon-name-part taxon-name-part-type="species" reg="muangfuangensis">muangfuangensis</tp:taxon-name-part></tp:taxon-name></italic> sp. nov. and all other species and populations are presented in Tables <xref ref-type="table" rid="T5">5</xref>–<xref ref-type="table" rid="T7">7</xref>.</p></tp:treatment-sec><tp:treatment-sec><!--Section generated to contain objects referenced in tp:taxon-treatment.--><table-wrap id="T6" position="float" orientation="portrait"><label>Table 6.</label><caption><p>Summary statistics of morphometric and meristic characters among the <italic><tp:taxon-name><tp:taxon-name-part taxon-name-part-type="genus" reg="Dixonius">Dixonius</tp:taxon-name-part></tp:taxon-name></italic> species.</p></caption><table id="TID0E62FK" rules="all"><tbody><tr><th rowspan="1" colspan="1">Species</th><th rowspan="1" colspan="1">
                  <abbrev xmlns:xlink="http://www.w3.org/1999/xlink" xlink:title="snout-vent length" id="ABBRID0EXHDK" xlink:type="simple">SVL</abbrev>
                </th><th rowspan="1" colspan="1">
                  <abbrev xmlns:xlink="http://www.w3.org/1999/xlink" xlink:title="body width" id="ABBRID0E6HDK" xlink:type="simple">BW</abbrev>
                </th><th rowspan="1" colspan="1">
                  <abbrev xmlns:xlink="http://www.w3.org/1999/xlink" xlink:title="head length" id="ABBRID0EHIDK" xlink:type="simple">HL</abbrev>
                </th><th rowspan="1" colspan="1">
                  <abbrev xmlns:xlink="http://www.w3.org/1999/xlink" xlink:title="head width" id="ABBRID0EPIDK" xlink:type="simple">HW</abbrev>
                </th><th rowspan="1" colspan="1">
                  <abbrev xmlns:xlink="http://www.w3.org/1999/xlink" xlink:title="head depth" id="ABBRID0EXIDK" xlink:type="simple">HD</abbrev>
                </th><th rowspan="1" colspan="1">
                  <abbrev xmlns:xlink="http://www.w3.org/1999/xlink" xlink:title="ear length" id="ABBRID0E6IDK" xlink:type="simple">EL</abbrev>
                </th><th rowspan="1" colspan="1">
                  <abbrev xmlns:xlink="http://www.w3.org/1999/xlink" xlink:title="eye diameter" id="ABBRID0EHJDK" xlink:type="simple">ED</abbrev>
                </th><th rowspan="1" colspan="1">
                  <abbrev xmlns:xlink="http://www.w3.org/1999/xlink" xlink:title="eye nostril distance" id="ABBRID0EPJDK" xlink:type="simple">EN</abbrev>
                </th><th rowspan="1" colspan="1">
                  <abbrev xmlns:xlink="http://www.w3.org/1999/xlink" xlink:title="eye snout distance" id="ABBRID0EXJDK" xlink:type="simple">ES</abbrev>
                </th><th rowspan="1" colspan="1">
                  <abbrev xmlns:xlink="http://www.w3.org/1999/xlink" xlink:title="eye ear distance" id="ABBRID0E6JDK" xlink:type="simple">EE</abbrev>
                </th><th rowspan="1" colspan="1">
                  <abbrev xmlns:xlink="http://www.w3.org/1999/xlink" xlink:title="internarial distance" id="ABBRID0EHKDK" xlink:type="simple">IN</abbrev>
                </th><th rowspan="1" colspan="1">
                  <abbrev xmlns:xlink="http://www.w3.org/1999/xlink" xlink:title="interorbital distance" id="ABBRID0EPKDK" xlink:type="simple">IO</abbrev>
                </th><th rowspan="1" colspan="1">FAr</th><th rowspan="1" colspan="1">TBLr</th><th rowspan="1" colspan="1">AGr</th><th rowspan="1" colspan="1">SPLr.l</th><th rowspan="1" colspan="1">IFLr.l</th><th rowspan="1" colspan="1">
                  <abbrev xmlns:xlink="http://www.w3.org/1999/xlink" xlink:title="number of supralabial at midorbital position" id="ABBRID0EGLDK" xlink:type="simple">MO</abbrev>
                </th><th rowspan="1" colspan="1">
                  <abbrev xmlns:xlink="http://www.w3.org/1999/xlink" xlink:title="Interorbital scales" id="ABBRID0EOLDK" xlink:type="simple">IOS</abbrev>
                </th><th rowspan="1" colspan="1">V</th><th rowspan="1" colspan="1">T4r.l</th></tr><tr><td rowspan="1" colspan="22">
                  <bold><italic><tp:taxon-name><tp:taxon-name-part taxon-name-part-type="genus" reg="Dixonius">Dixonius</tp:taxon-name-part><tp:taxon-name-part taxon-name-part-type="species" reg="gialaiensis">gialaiensis</tp:taxon-name-part></tp:taxon-name></italic> sp. nov. (<italic>n</italic> = 3)</bold>
                </td></tr><tr><td rowspan="1" colspan="1">Mean</td><td rowspan="1" colspan="1">1.62</td><td rowspan="1" colspan="1">0.93</td><td rowspan="1" colspan="1">1.07</td><td rowspan="1" colspan="1">0.89</td><td rowspan="1" colspan="1">0.73</td><td rowspan="1" colspan="1">0.04</td><td rowspan="1" colspan="1">0.47</td><td rowspan="1" colspan="1">0.50</td><td rowspan="1" colspan="1">0.63</td><td rowspan="1" colspan="1">0.51</td><td rowspan="1" colspan="1">0.14</td><td rowspan="1" colspan="1">0.11</td><td rowspan="1" colspan="1">0.75</td><td rowspan="1" colspan="1">0.83</td><td rowspan="1" colspan="1">1.23</td><td rowspan="1" colspan="1">7.5</td><td rowspan="1" colspan="1">6.33</td><td rowspan="1" colspan="1">6</td><td rowspan="1" colspan="1">7</td><td rowspan="1" colspan="1">20.33</td><td rowspan="1" colspan="1">14.17</td></tr><tr><td rowspan="1" colspan="1">SD</td><td rowspan="1" colspan="1">0.060</td><td rowspan="1" colspan="1">0.007</td><td rowspan="1" colspan="1">0.003</td><td rowspan="1" colspan="1">0.001</td><td rowspan="1" colspan="1">0.007</td><td rowspan="1" colspan="1">0.005</td><td rowspan="1" colspan="1">0.002</td><td rowspan="1" colspan="1">0.007</td><td rowspan="1" colspan="1">0.002</td><td rowspan="1" colspan="1">0.005</td><td rowspan="1" colspan="1">0.018</td><td rowspan="1" colspan="1">0.029</td><td rowspan="1" colspan="1">0.034</td><td rowspan="1" colspan="1">0.013</td><td rowspan="1" colspan="1">0.025</td><td rowspan="1" colspan="1">0.5</td><td rowspan="1" colspan="1">0.577</td><td rowspan="1" colspan="1">0</td><td rowspan="1" colspan="1">0</td><td rowspan="1" colspan="1">1.155</td><td rowspan="1" colspan="1">0.289</td></tr><tr><td rowspan="1" colspan="1">Lower</td><td rowspan="1" colspan="1">1.56</td><td rowspan="1" colspan="1">0.92</td><td rowspan="1" colspan="1">1.06</td><td rowspan="1" colspan="1">0.89</td><td rowspan="1" colspan="1">0.72</td><td rowspan="1" colspan="1">0.04</td><td rowspan="1" colspan="1">0.47</td><td rowspan="1" colspan="1">0.49</td><td rowspan="1" colspan="1">0.63</td><td rowspan="1" colspan="1">0.51</td><td rowspan="1" colspan="1">0.12</td><td rowspan="1" colspan="1">0.08</td><td rowspan="1" colspan="1">0.73</td><td rowspan="1" colspan="1">0.82</td><td rowspan="1" colspan="1">1.20</td><td rowspan="1" colspan="1">7</td><td rowspan="1" colspan="1">6</td><td rowspan="1" colspan="1">6</td><td rowspan="1" colspan="1">7</td><td rowspan="1" colspan="1">19</td><td rowspan="1" colspan="1">14</td></tr><tr><td rowspan="1" colspan="1">Upper</td><td rowspan="1" colspan="1">1.68</td><td rowspan="1" colspan="1">0.93</td><td rowspan="1" colspan="1">1.07</td><td rowspan="1" colspan="1">0.89</td><td rowspan="1" colspan="1">0.73</td><td rowspan="1" colspan="1">0.05</td><td rowspan="1" colspan="1">0.47</td><td rowspan="1" colspan="1">0.50</td><td rowspan="1" colspan="1">0.64</td><td rowspan="1" colspan="1">0.52</td><td rowspan="1" colspan="1">0.15</td><td rowspan="1" colspan="1">0.13</td><td rowspan="1" colspan="1">0.79</td><td rowspan="1" colspan="1">0.84</td><td rowspan="1" colspan="1">1.25</td><td rowspan="1" colspan="1">8</td><td rowspan="1" colspan="1">7</td><td rowspan="1" colspan="1">6</td><td rowspan="1" colspan="1">7</td><td rowspan="1" colspan="1">21</td><td rowspan="1" colspan="1">14.5</td></tr><tr><td rowspan="1" colspan="22">
                  <bold><italic><tp:taxon-name><tp:taxon-name-part taxon-name-part-type="genus" reg="Dixonius">D.</tp:taxon-name-part><tp:taxon-name-part taxon-name-part-type="species" reg="lao">lao</tp:taxon-name-part></tp:taxon-name></italic> (<italic>n</italic> = 3)</bold>
                </td></tr><tr><td rowspan="1" colspan="1">Mean</td><td rowspan="1" colspan="1">1.67</td><td rowspan="1" colspan="1">0.98</td><td rowspan="1" colspan="1">1.11</td><td rowspan="1" colspan="1">0.94</td><td rowspan="1" colspan="1">0.71</td><td rowspan="1" colspan="1">0.15</td><td rowspan="1" colspan="1">0.52</td><td rowspan="1" colspan="1">0.57</td><td rowspan="1" colspan="1">0.69</td><td rowspan="1" colspan="1">0.57</td><td rowspan="1" colspan="1">0.18</td><td rowspan="1" colspan="1">0.16</td><td rowspan="1" colspan="1">0.79</td><td rowspan="1" colspan="1">0.87</td><td rowspan="1" colspan="1">1.29</td><td rowspan="1" colspan="1">9</td><td rowspan="1" colspan="1">7.83</td><td rowspan="1" colspan="1">7.5</td><td rowspan="1" colspan="1">8.33</td><td rowspan="1" colspan="1">23.33</td><td rowspan="1" colspan="1">15</td></tr><tr><td rowspan="1" colspan="1">SD</td><td rowspan="1" colspan="1">0.099</td><td rowspan="1" colspan="1">0.014</td><td rowspan="1" colspan="1">0.017</td><td rowspan="1" colspan="1">0.005</td><td rowspan="1" colspan="1">0.013</td><td rowspan="1" colspan="1">0.022</td><td rowspan="1" colspan="1">0.016</td><td rowspan="1" colspan="1">0.042</td><td rowspan="1" colspan="1">0.028</td><td rowspan="1" colspan="1">0.012</td><td rowspan="1" colspan="1">0.013</td><td rowspan="1" colspan="1">0.047</td><td rowspan="1" colspan="1">0.017</td><td rowspan="1" colspan="1">0.007</td><td rowspan="1" colspan="1">0.003</td><td rowspan="1" colspan="1">0.5</td><td rowspan="1" colspan="1">0.289</td><td rowspan="1" colspan="1">0.5</td><td rowspan="1" colspan="1">0.577</td><td rowspan="1" colspan="1">0.577</td><td rowspan="1" colspan="1">0</td></tr><tr><td rowspan="1" colspan="1">Lower</td><td rowspan="1" colspan="1">1.55</td><td rowspan="1" colspan="1">0.96</td><td rowspan="1" colspan="1">1.09</td><td rowspan="1" colspan="1">0.93</td><td rowspan="1" colspan="1">0.70</td><td rowspan="1" colspan="1">0.12</td><td rowspan="1" colspan="1">0.51</td><td rowspan="1" colspan="1">0.54</td><td rowspan="1" colspan="1">0.67</td><td rowspan="1" colspan="1">0.56</td><td rowspan="1" colspan="1">0.17</td><td rowspan="1" colspan="1">0.12</td><td rowspan="1" colspan="1">0.78</td><td rowspan="1" colspan="1">0.86</td><td rowspan="1" colspan="1">1.29</td><td rowspan="1" colspan="1">8.5</td><td rowspan="1" colspan="1">7.5</td><td rowspan="1" colspan="1">7</td><td rowspan="1" colspan="1">8</td><td rowspan="1" colspan="1">23</td><td rowspan="1" colspan="1">15</td></tr><tr><td rowspan="1" colspan="1">Upper</td><td rowspan="1" colspan="1">1.74</td><td rowspan="1" colspan="1">0.99</td><td rowspan="1" colspan="1">1.13</td><td rowspan="1" colspan="1">0.94</td><td rowspan="1" colspan="1">0.72</td><td rowspan="1" colspan="1">0.17</td><td rowspan="1" colspan="1">0.54</td><td rowspan="1" colspan="1">0.62</td><td rowspan="1" colspan="1">0.72</td><td rowspan="1" colspan="1">0.58</td><td rowspan="1" colspan="1">0.20</td><td rowspan="1" colspan="1">0.21</td><td rowspan="1" colspan="1">0.81</td><td rowspan="1" colspan="1">0.87</td><td rowspan="1" colspan="1">1.29</td><td rowspan="1" colspan="1">9.5</td><td rowspan="1" colspan="1">8</td><td rowspan="1" colspan="1">8</td><td rowspan="1" colspan="1">9</td><td rowspan="1" colspan="1">24</td><td rowspan="1" colspan="1">15</td></tr><tr><td rowspan="1" colspan="22">
                  <bold><italic><tp:taxon-name><tp:taxon-name-part taxon-name-part-type="genus" reg="Dixonius">D.</tp:taxon-name-part><tp:taxon-name-part taxon-name-part-type="species" reg="minhlei">minhlei</tp:taxon-name-part></tp:taxon-name></italic> (<italic>n</italic> = 6)</bold>
                </td></tr><tr><td rowspan="1" colspan="1">Mean</td><td rowspan="1" colspan="1">1.65</td><td rowspan="1" colspan="1">0.97</td><td rowspan="1" colspan="1">0.86</td><td rowspan="1" colspan="1">0.82</td><td rowspan="1" colspan="1">0.67</td><td rowspan="1" colspan="1">0.12</td><td rowspan="1" colspan="1">0.45</td><td rowspan="1" colspan="1">0.55</td><td rowspan="1" colspan="1">0.68</td><td rowspan="1" colspan="1">0.56</td><td rowspan="1" colspan="1">0.17</td><td rowspan="1" colspan="1">0.57</td><td rowspan="1" colspan="1">0.80</td><td rowspan="1" colspan="1">0.86</td><td rowspan="1" colspan="1">1.33</td><td rowspan="1" colspan="1">7.75</td><td rowspan="1" colspan="1">6.42</td><td rowspan="1" colspan="1">5.83</td><td rowspan="1" colspan="1">7.67</td><td rowspan="1" colspan="1">21.33</td><td rowspan="1" colspan="1">14.33</td></tr><tr><td rowspan="1" colspan="1">SD</td><td rowspan="1" colspan="1">0.025</td><td rowspan="1" colspan="1">0.012</td><td rowspan="1" colspan="1">0.008</td><td rowspan="1" colspan="1">0.037</td><td rowspan="1" colspan="1">0.022</td><td rowspan="1" colspan="1">0.044</td><td rowspan="1" colspan="1">0.022</td><td rowspan="1" colspan="1">0.021</td><td rowspan="1" colspan="1">0.025</td><td rowspan="1" colspan="1">0.022</td><td rowspan="1" colspan="1">0.023</td><td rowspan="1" colspan="1">0.025</td><td rowspan="1" colspan="1">0.020</td><td rowspan="1" colspan="1">0.017</td><td rowspan="1" colspan="1">0.060</td><td rowspan="1" colspan="1">0.418</td><td rowspan="1" colspan="1">0.376</td><td rowspan="1" colspan="1">0.258</td><td rowspan="1" colspan="1">1.211</td><td rowspan="1" colspan="1">1.366</td><td rowspan="1" colspan="1">1.033</td></tr><tr><td rowspan="1" colspan="1">Lower</td><td rowspan="1" colspan="1">1.61</td><td rowspan="1" colspan="1">0.95</td><td rowspan="1" colspan="1">0.85</td><td rowspan="1" colspan="1">0.79</td><td rowspan="1" colspan="1">0.65</td><td rowspan="1" colspan="1">0.08</td><td rowspan="1" colspan="1">0.42</td><td rowspan="1" colspan="1">0.52</td><td rowspan="1" colspan="1">0.64</td><td rowspan="1" colspan="1">0.53</td><td rowspan="1" colspan="1">0.14</td><td rowspan="1" colspan="1">0.53</td><td rowspan="1" colspan="1">0.78</td><td rowspan="1" colspan="1">0.85</td><td rowspan="1" colspan="1">1.28</td><td rowspan="1" colspan="1">7</td><td rowspan="1" colspan="1">6</td><td rowspan="1" colspan="1">5.5</td><td rowspan="1" colspan="1">7</td><td rowspan="1" colspan="1">20</td><td rowspan="1" colspan="1">13</td></tr><tr><td rowspan="1" colspan="1">Upper</td><td rowspan="1" colspan="1">1.68</td><td rowspan="1" colspan="1">0.98</td><td rowspan="1" colspan="1">0.87</td><td rowspan="1" colspan="1">0.89</td><td rowspan="1" colspan="1">0.71</td><td rowspan="1" colspan="1">0.18</td><td rowspan="1" colspan="1">0.49</td><td rowspan="1" colspan="1">0.57</td><td rowspan="1" colspan="1">0.70</td><td rowspan="1" colspan="1">0.59</td><td rowspan="1" colspan="1">0.21</td><td rowspan="1" colspan="1">0.60</td><td rowspan="1" colspan="1">0.83</td><td rowspan="1" colspan="1">0.89</td><td rowspan="1" colspan="1">1.44</td><td rowspan="1" colspan="1">8</td><td rowspan="1" colspan="1">7</td><td rowspan="1" colspan="1">6</td><td rowspan="1" colspan="1">10</td><td rowspan="1" colspan="1">23</td><td rowspan="1" colspan="1">15</td></tr><tr><td rowspan="1" colspan="22">
                  <bold><italic><tp:taxon-name><tp:taxon-name-part taxon-name-part-type="genus" reg="Dixonius">Dixonius</tp:taxon-name-part><tp:taxon-name-part taxon-name-part-type="species" reg="muangfuangensis">muangfuangensis</tp:taxon-name-part></tp:taxon-name></italic> sp. nov. (<italic>n</italic> = 3)</bold>
                </td></tr><tr><td rowspan="1" colspan="1">Mean</td><td rowspan="1" colspan="1">1.69</td><td rowspan="1" colspan="1">1.03</td><td rowspan="1" colspan="1">1.15</td><td rowspan="1" colspan="1">0.99</td><td rowspan="1" colspan="1">0.78</td><td rowspan="1" colspan="1">0.21</td><td rowspan="1" colspan="1">0.47</td><td rowspan="1" colspan="1">0.54</td><td rowspan="1" colspan="1">0.68</td><td rowspan="1" colspan="1">0.66</td><td rowspan="1" colspan="1">0.19</td><td rowspan="1" colspan="1">0.33</td><td rowspan="1" colspan="1">0.78</td><td rowspan="1" colspan="1">0.81</td><td rowspan="1" colspan="1">1.35</td><td rowspan="1" colspan="1">8.17</td><td rowspan="1" colspan="1">6.5</td><td rowspan="1" colspan="1">6</td><td rowspan="1" colspan="1">10</td><td rowspan="1" colspan="1">22.33</td><td rowspan="1" colspan="1">13.5</td></tr><tr><td rowspan="1" colspan="1">SD</td><td rowspan="1" colspan="1">0.096</td><td rowspan="1" colspan="1">0.001</td><td rowspan="1" colspan="1">0.016</td><td rowspan="1" colspan="1">0.006</td><td rowspan="1" colspan="1">0.005</td><td rowspan="1" colspan="1">0.031</td><td rowspan="1" colspan="1">0.030</td><td rowspan="1" colspan="1">0.003</td><td rowspan="1" colspan="1">0.011</td><td rowspan="1" colspan="1">0.005</td><td rowspan="1" colspan="1">0.011</td><td rowspan="1" colspan="1">0.006</td><td rowspan="1" colspan="1">0.004</td><td rowspan="1" colspan="1">0.001</td><td rowspan="1" colspan="1">0.032</td><td rowspan="1" colspan="1">0.289</td><td rowspan="1" colspan="1">0.5</td><td rowspan="1" colspan="1">0</td><td rowspan="1" colspan="1">0</td><td rowspan="1" colspan="1">0.577</td><td rowspan="1" colspan="1">1.323</td></tr><tr><td rowspan="1" colspan="1">Lower</td><td rowspan="1" colspan="1">1.58</td><td rowspan="1" colspan="1">1.03</td><td rowspan="1" colspan="1">1.13</td><td rowspan="1" colspan="1">0.97</td><td rowspan="1" colspan="1">0.77</td><td rowspan="1" colspan="1">0.18</td><td rowspan="1" colspan="1">0.44</td><td rowspan="1" colspan="1">0.54</td><td rowspan="1" colspan="1">0.67</td><td rowspan="1" colspan="1">0.65</td><td rowspan="1" colspan="1">0.18</td><td rowspan="1" colspan="1">0.32</td><td rowspan="1" colspan="1">0.78</td><td rowspan="1" colspan="1">0.81</td><td rowspan="1" colspan="1">1.31</td><td rowspan="1" colspan="1">8</td><td rowspan="1" colspan="1">6</td><td rowspan="1" colspan="1">6</td><td rowspan="1" colspan="1">10</td><td rowspan="1" colspan="1">22</td><td rowspan="1" colspan="1">12</td></tr><tr><td rowspan="1" colspan="1">Upper</td><td rowspan="1" colspan="1">1.75</td><td rowspan="1" colspan="1">1.03</td><td rowspan="1" colspan="1">1.16</td><td rowspan="1" colspan="1">0.99</td><td rowspan="1" colspan="1">0.78</td><td rowspan="1" colspan="1">0.25</td><td rowspan="1" colspan="1">0.50</td><td rowspan="1" colspan="1">0.54</td><td rowspan="1" colspan="1">0.69</td><td rowspan="1" colspan="1">0.66</td><td rowspan="1" colspan="1">0.20</td><td rowspan="1" colspan="1">0.34</td><td rowspan="1" colspan="1">0.78</td><td rowspan="1" colspan="1">0.81</td><td rowspan="1" colspan="1">1.38</td><td rowspan="1" colspan="1">8.5</td><td rowspan="1" colspan="1">7</td><td rowspan="1" colspan="1">6</td><td rowspan="1" colspan="1">10</td><td rowspan="1" colspan="1">23</td><td rowspan="1" colspan="1">14.5</td></tr><tr><td rowspan="1" colspan="22">
                  <bold><italic><tp:taxon-name><tp:taxon-name-part taxon-name-part-type="genus" reg="Dixonius">D.</tp:taxon-name-part><tp:taxon-name-part taxon-name-part-type="species" reg="siamensis">siamensis</tp:taxon-name-part></tp:taxon-name></italic> (<italic>n</italic> = 8)</bold>
                </td></tr><tr><td rowspan="1" colspan="1">Mean</td><td rowspan="1" colspan="1">1.62</td><td rowspan="1" colspan="1">0.93</td><td rowspan="1" colspan="1">1.09</td><td rowspan="1" colspan="1">0.90</td><td rowspan="1" colspan="1">0.70</td><td rowspan="1" colspan="1">0.13</td><td rowspan="1" colspan="1">0.43</td><td rowspan="1" colspan="1">0.54</td><td rowspan="1" colspan="1">0.68</td><td rowspan="1" colspan="1">0.58</td><td rowspan="1" colspan="1">0.25</td><td rowspan="1" colspan="1">0.54</td><td rowspan="1" colspan="1">0.80</td><td rowspan="1" colspan="1">0.84</td><td rowspan="1" colspan="1">1.27</td><td rowspan="1" colspan="1">7.94</td><td rowspan="1" colspan="1">6.56</td><td rowspan="1" colspan="1">5.94</td><td rowspan="1" colspan="1">9.63</td><td rowspan="1" colspan="1">20.63</td><td rowspan="1" colspan="1">14.38</td></tr><tr><td rowspan="1" colspan="1">SD</td><td rowspan="1" colspan="1">0.077</td><td rowspan="1" colspan="1">0.0357</td><td rowspan="1" colspan="1">0.009</td><td rowspan="1" colspan="1">0.014</td><td rowspan="1" colspan="1">0.029</td><td rowspan="1" colspan="1">0.048</td><td rowspan="1" colspan="1">0.034</td><td rowspan="1" colspan="1">0.044</td><td rowspan="1" colspan="1">0.021</td><td rowspan="1" colspan="1">0.031</td><td rowspan="1" colspan="1">0.046</td><td rowspan="1" colspan="1">0.016</td><td rowspan="1" colspan="1">0.028</td><td rowspan="1" colspan="1">0.017</td><td rowspan="1" colspan="1">0.021</td><td rowspan="1" colspan="1">0.320</td><td rowspan="1" colspan="1">0.496</td><td rowspan="1" colspan="1">0.177</td><td rowspan="1" colspan="1">0.518</td><td rowspan="1" colspan="1">1.061</td><td rowspan="1" colspan="1">0.835</td></tr><tr><td rowspan="1" colspan="1">Lower</td><td rowspan="1" colspan="1">1.61</td><td rowspan="1" colspan="1">0.95</td><td rowspan="1" colspan="1">0.85</td><td rowspan="1" colspan="1">0.79</td><td rowspan="1" colspan="1">0.65</td><td rowspan="1" colspan="1">0.08</td><td rowspan="1" colspan="1">0.42</td><td rowspan="1" colspan="1">0.52</td><td rowspan="1" colspan="1">0.64</td><td rowspan="1" colspan="1">0.53</td><td rowspan="1" colspan="1">0.14</td><td rowspan="1" colspan="1">0.53</td><td rowspan="1" colspan="1">0.78</td><td rowspan="1" colspan="1">0.85</td><td rowspan="1" colspan="1">1.23</td><td rowspan="1" colspan="1">7</td><td rowspan="1" colspan="1">6</td><td rowspan="1" colspan="1">5.5</td><td rowspan="1" colspan="1">7</td><td rowspan="1" colspan="1">20</td><td rowspan="1" colspan="1">13</td></tr><tr><td rowspan="1" colspan="1">Upper</td><td rowspan="1" colspan="1">1.68</td><td rowspan="1" colspan="1">0.987</td><td rowspan="1" colspan="1">0.87</td><td rowspan="1" colspan="1">0.89</td><td rowspan="1" colspan="1">0.71</td><td rowspan="1" colspan="1">0.18</td><td rowspan="1" colspan="1">0.49</td><td rowspan="1" colspan="1">0.57</td><td rowspan="1" colspan="1">0.70</td><td rowspan="1" colspan="1">0.59</td><td rowspan="1" colspan="1">0.21</td><td rowspan="1" colspan="1">0.60</td><td rowspan="1" colspan="1">0.83</td><td rowspan="1" colspan="1">0.89</td><td rowspan="1" colspan="1">1.44</td><td rowspan="1" colspan="1">8</td><td rowspan="1" colspan="1">7</td><td rowspan="1" colspan="1">6</td><td rowspan="1" colspan="1">10</td><td rowspan="1" colspan="1">23</td><td rowspan="1" colspan="1">15</td></tr><tr><td rowspan="1" colspan="22">
                  <bold><italic><tp:taxon-name><tp:taxon-name-part taxon-name-part-type="genus" reg="Dixonius">D.</tp:taxon-name-part><tp:taxon-name-part taxon-name-part-type="species" reg="somchanhae">somchanhae</tp:taxon-name-part></tp:taxon-name></italic> (<italic>n</italic> = 6)</bold>
                </td></tr><tr><td rowspan="1" colspan="1">Mean</td><td rowspan="1" colspan="1">1.62</td><td rowspan="1" colspan="1">0.97</td><td rowspan="1" colspan="1">1.07</td><td rowspan="1" colspan="1">0.91</td><td rowspan="1" colspan="1">0.70</td><td rowspan="1" colspan="1">0.17</td><td rowspan="1" colspan="1">0.46</td><td rowspan="1" colspan="1">0.48</td><td rowspan="1" colspan="1">0.65</td><td rowspan="1" colspan="1">0.50</td><td rowspan="1" colspan="1">0.18</td><td rowspan="1" colspan="1">0.23</td><td rowspan="1" colspan="1">0.73</td><td rowspan="1" colspan="1">0.83</td><td rowspan="1" colspan="1">1.26</td><td rowspan="1" colspan="1">7.75</td><td rowspan="1" colspan="1">5.67</td><td rowspan="1" colspan="1">6</td><td rowspan="1" colspan="1">8.17</td><td rowspan="1" colspan="1">23.33</td><td rowspan="1" colspan="1">14.67</td></tr><tr><td rowspan="1" colspan="1">SD</td><td rowspan="1" colspan="1">0.045</td><td rowspan="1" colspan="1">0.033</td><td rowspan="1" colspan="1">0.013</td><td rowspan="1" colspan="1">0.009</td><td rowspan="1" colspan="1">0.026</td><td rowspan="1" colspan="1">0.034</td><td rowspan="1" colspan="1">0.043</td><td rowspan="1" colspan="1">0.041</td><td rowspan="1" colspan="1">0.024</td><td rowspan="1" colspan="1">0.023</td><td rowspan="1" colspan="1">0.073</td><td rowspan="1" colspan="1">0.150</td><td rowspan="1" colspan="1">0.050</td><td rowspan="1" colspan="1">0.016</td><td rowspan="1" colspan="1">0.027</td><td rowspan="1" colspan="1">0.418</td><td rowspan="1" colspan="1">0.408</td><td rowspan="1" colspan="1">0</td><td rowspan="1" colspan="1">0.983</td><td rowspan="1" colspan="1">1.633</td><td rowspan="1" colspan="1">1.033</td></tr><tr><td rowspan="1" colspan="1">Lower</td><td rowspan="1" colspan="1">1.55</td><td rowspan="1" colspan="1">0.93</td><td rowspan="1" colspan="1">1.05</td><td rowspan="1" colspan="1">0.90</td><td rowspan="1" colspan="1">0.66</td><td rowspan="1" colspan="1">0.10</td><td rowspan="1" colspan="1">0.40</td><td rowspan="1" colspan="1">0.42</td><td rowspan="1" colspan="1">0.62</td><td rowspan="1" colspan="1">0.47</td><td rowspan="1" colspan="1">0.098</td><td rowspan="1" colspan="1">0.13</td><td rowspan="1" colspan="1">0.68</td><td rowspan="1" colspan="1">0.80</td><td rowspan="1" colspan="1">1.24</td><td rowspan="1" colspan="1">7</td><td rowspan="1" colspan="1">5</td><td rowspan="1" colspan="1">6</td><td rowspan="1" colspan="1">7</td><td rowspan="1" colspan="1">21</td><td rowspan="1" colspan="1">13</td></tr><tr><td rowspan="1" colspan="1">Upper</td><td rowspan="1" colspan="1">1.67</td><td rowspan="1" colspan="1">1.01</td><td rowspan="1" colspan="1">1.08</td><td rowspan="1" colspan="1">0.92</td><td rowspan="1" colspan="1">0.74</td><td rowspan="1" colspan="1">0.20</td><td rowspan="1" colspan="1">0.51</td><td rowspan="1" colspan="1">0.55</td><td rowspan="1" colspan="1">0.68</td><td rowspan="1" colspan="1">0.54</td><td rowspan="1" colspan="1">0.29</td><td rowspan="1" colspan="1">0.53</td><td rowspan="1" colspan="1">0.82</td><td rowspan="1" colspan="1">0.84</td><td rowspan="1" colspan="1">1.31</td><td rowspan="1" colspan="1">8</td><td rowspan="1" colspan="1">6</td><td rowspan="1" colspan="1">6</td><td rowspan="1" colspan="1">10</td><td rowspan="1" colspan="1">26</td><td rowspan="1" colspan="1">16</td></tr><tr><td rowspan="1" colspan="22">
                  <bold><italic><tp:taxon-name><tp:taxon-name-part taxon-name-part-type="genus" reg="Dixonius">D.</tp:taxon-name-part></tp:taxon-name></italic> sp. (<italic>n</italic> = 4)</bold>
                </td></tr><tr><td rowspan="1" colspan="1">Mean</td><td rowspan="1" colspan="1">1.55</td><td rowspan="1" colspan="1">0.85</td><td rowspan="1" colspan="1">1.03</td><td rowspan="1" colspan="1">0.81</td><td rowspan="1" colspan="1">0.54</td><td rowspan="1" colspan="1">0.05</td><td rowspan="1" colspan="1">0.33</td><td rowspan="1" colspan="1">0.45</td><td rowspan="1" colspan="1">0.55</td><td rowspan="1" colspan="1">0.49</td><td rowspan="1" colspan="1">0.11</td><td rowspan="1" colspan="1">0.21</td><td rowspan="1" colspan="1">0.66</td><td rowspan="1" colspan="1">0.75</td><td rowspan="1" colspan="1">1.18</td><td rowspan="1" colspan="1">8</td><td rowspan="1" colspan="1">6.25</td><td rowspan="1" colspan="1">6</td><td rowspan="1" colspan="1">8.25</td><td rowspan="1" colspan="1">23</td><td rowspan="1" colspan="1">14</td></tr><tr><td rowspan="1" colspan="1">SD</td><td rowspan="1" colspan="1">0.083</td><td rowspan="1" colspan="1">0.033</td><td rowspan="1" colspan="1">0.009</td><td rowspan="1" colspan="1">0.037</td><td rowspan="1" colspan="1">0.049</td><td rowspan="1" colspan="1">0.068</td><td rowspan="1" colspan="1">0.017</td><td rowspan="1" colspan="1">0.033</td><td rowspan="1" colspan="1">0.087</td><td rowspan="1" colspan="1">0.033</td><td rowspan="1" colspan="1">0.007</td><td rowspan="1" colspan="1">0.015</td><td rowspan="1" colspan="1">0.032</td><td rowspan="1" colspan="1">0.032</td><td rowspan="1" colspan="1">0.020</td><td rowspan="1" colspan="1">0.408</td><td rowspan="1" colspan="1">0.645</td><td rowspan="1" colspan="1">0</td><td rowspan="1" colspan="1">0.5</td><td rowspan="1" colspan="1">0.816</td><td rowspan="1" colspan="1">0.408</td></tr><tr><td rowspan="1" colspan="1">Lower</td><td rowspan="1" colspan="1">1.48</td><td rowspan="1" colspan="1">0.81</td><td rowspan="1" colspan="1">1.02</td><td rowspan="1" colspan="1">0.76</td><td rowspan="1" colspan="1">0.49</td><td rowspan="1" colspan="1">-0.03</td><td rowspan="1" colspan="1">0.31</td><td rowspan="1" colspan="1">0.41</td><td rowspan="1" colspan="1">0.44</td><td rowspan="1" colspan="1">0.44</td><td rowspan="1" colspan="1">0.11</td><td rowspan="1" colspan="1">0.19</td><td rowspan="1" colspan="1">0.62</td><td rowspan="1" colspan="1">0.72</td><td rowspan="1" colspan="1">1.16</td><td rowspan="1" colspan="1">7.5</td><td rowspan="1" colspan="1">5.5</td><td rowspan="1" colspan="1">6</td><td rowspan="1" colspan="1">8</td><td rowspan="1" colspan="1">22</td><td rowspan="1" colspan="1">13.5</td></tr><tr><td rowspan="1" colspan="1">Upper</td><td rowspan="1" colspan="1">1.66</td><td rowspan="1" colspan="1">0.88</td><td rowspan="1" colspan="1">1.04</td><td rowspan="1" colspan="1">0.84</td><td rowspan="1" colspan="1">0.61</td><td rowspan="1" colspan="1">0.13</td><td rowspan="1" colspan="1">0.35</td><td rowspan="1" colspan="1">0.48</td><td rowspan="1" colspan="1">0.62</td><td rowspan="1" colspan="1">0.52</td><td rowspan="1" colspan="1">0.12</td><td rowspan="1" colspan="1">0.22</td><td rowspan="1" colspan="1">0.70</td><td rowspan="1" colspan="1">0.80</td><td rowspan="1" colspan="1">1.20</td><td rowspan="1" colspan="1">8.5</td><td rowspan="1" colspan="1">7</td><td rowspan="1" colspan="1">6</td><td rowspan="1" colspan="1">9</td><td rowspan="1" colspan="1">24</td><td rowspan="1" colspan="1">14.5</td></tr><tr><td rowspan="1" colspan="22">
                  <bold><italic><tp:taxon-name><tp:taxon-name-part taxon-name-part-type="genus" reg="Dixonius">D.</tp:taxon-name-part><tp:taxon-name-part taxon-name-part-type="species" reg="vietnamensis">vietnamensis</tp:taxon-name-part></tp:taxon-name></italic> (<italic>n</italic> = 12)</bold>
                </td></tr><tr><td rowspan="1" colspan="1">Mean</td><td rowspan="1" colspan="1">1.56</td><td rowspan="1" colspan="1">0.83</td><td rowspan="1" colspan="1">0.83</td><td rowspan="1" colspan="1">0.82</td><td rowspan="1" colspan="1">0.65</td><td rowspan="1" colspan="1">-0.03</td><td rowspan="1" colspan="1">0.41</td><td rowspan="1" colspan="1">0.47</td><td rowspan="1" colspan="1">0.61</td><td rowspan="1" colspan="1">0.48</td><td rowspan="1" colspan="1">0.10</td><td rowspan="1" colspan="1">0.29</td><td rowspan="1" colspan="1">0.67</td><td rowspan="1" colspan="1">0.78</td><td rowspan="1" colspan="1">1.20</td><td rowspan="1" colspan="1">6.75</td><td rowspan="1" colspan="1">6.29</td><td rowspan="1" colspan="1">5.63</td><td rowspan="1" colspan="1">8.67</td><td rowspan="1" colspan="1">19.25</td><td rowspan="1" colspan="1">13.25</td></tr><tr><td rowspan="1" colspan="1">SD</td><td rowspan="1" colspan="1">0.088</td><td rowspan="1" colspan="1">0.055</td><td rowspan="1" colspan="1">0.016</td><td rowspan="1" colspan="1">0.028</td><td rowspan="1" colspan="1">0.049</td><td rowspan="1" colspan="1">0.054</td><td rowspan="1" colspan="1">0.030</td><td rowspan="1" colspan="1">0.031</td><td rowspan="1" colspan="1">0.035</td><td rowspan="1" colspan="1">0.055</td><td rowspan="1" colspan="1">0.070</td><td rowspan="1" colspan="1">0.165</td><td rowspan="1" colspan="1">0.063</td><td rowspan="1" colspan="1">0.035</td><td rowspan="1" colspan="1">0.051</td><td rowspan="1" colspan="1">1.177</td><td rowspan="1" colspan="1">0.450</td><td rowspan="1" colspan="1">0.377</td><td rowspan="1" colspan="1">0.985</td><td rowspan="1" colspan="1">1.545</td><td rowspan="1" colspan="1">0.399</td></tr><tr><td rowspan="1" colspan="1">Lower</td><td rowspan="1" colspan="1">1.41</td><td rowspan="1" colspan="1">0.72</td><td rowspan="1" colspan="1">0.80</td><td rowspan="1" colspan="1">0.77</td><td rowspan="1" colspan="1">0.58</td><td rowspan="1" colspan="1">-0.13</td><td rowspan="1" colspan="1">0.35</td><td rowspan="1" colspan="1">0.42</td><td rowspan="1" colspan="1">0.55</td><td rowspan="1" colspan="1">0.36</td><td rowspan="1" colspan="1">0.02</td><td rowspan="1" colspan="1">0.12</td><td rowspan="1" colspan="1">0.55</td><td rowspan="1" colspan="1">0.73</td><td rowspan="1" colspan="1">1.12</td><td rowspan="1" colspan="1">5</td><td rowspan="1" colspan="1">6</td><td rowspan="1" colspan="1">5</td><td rowspan="1" colspan="1">7</td><td rowspan="1" colspan="1">15</td><td rowspan="1" colspan="1">12.5</td></tr><tr><td rowspan="1" colspan="1">Upper</td><td rowspan="1" colspan="1">1.66</td><td rowspan="1" colspan="1">0.92</td><td rowspan="1" colspan="1">0.85</td><td rowspan="1" colspan="1">0.86</td><td rowspan="1" colspan="1">0.72</td><td rowspan="1" colspan="1">0.05</td><td rowspan="1" colspan="1">0.46</td><td rowspan="1" colspan="1">0.51</td><td rowspan="1" colspan="1">0.68</td><td rowspan="1" colspan="1">0.55</td><td rowspan="1" colspan="1">0.28</td><td rowspan="1" colspan="1">0.53</td><td rowspan="1" colspan="1">0.76</td><td rowspan="1" colspan="1">0.85</td><td rowspan="1" colspan="1">1.27</td><td rowspan="1" colspan="1">8</td><td rowspan="1" colspan="1">7</td><td rowspan="1" colspan="1">6</td><td rowspan="1" colspan="1">10</td><td rowspan="1" colspan="1">21</td><td rowspan="1" colspan="1">14</td></tr></tbody></table></table-wrap><table-wrap id="T7" position="float" orientation="portrait"><label>Table 7.</label><caption><p>Significant <italic>p</italic>-values from the results of the <abbrev xmlns:xlink="http://www.w3.org/1999/xlink" xlink:title="analysis of variance" id="ABBRID0EHUFK" xlink:type="simple">ANOVA</abbrev> and TukeyHDS analyses comparing all combinations of species pairs. Character abbreviations are listed in the Materials and methods.</p></caption><table id="TID0ET6AM" rules="all"><tbody><tr><td rowspan="1" colspan="1">
                  <bold>Morphometric characters</bold>
                </td><td rowspan="1" colspan="1">
                  <bold>
                    <abbrev xmlns:xlink="http://www.w3.org/1999/xlink" xlink:title="body width" id="ABBRID0E2UFK" xlink:type="simple">BW</abbrev>
                  </bold>
                </td><td rowspan="1" colspan="1">
                  <bold>
                    <abbrev xmlns:xlink="http://www.w3.org/1999/xlink" xlink:title="head length" id="ABBRID0EEVFK" xlink:type="simple">HL</abbrev>
                  </bold>
                </td><td rowspan="1" colspan="1">
                  <bold>
                    <abbrev xmlns:xlink="http://www.w3.org/1999/xlink" xlink:title="head width" id="ABBRID0ENVFK" xlink:type="simple">HW</abbrev>
                  </bold>
                </td><td rowspan="1" colspan="1">
                  <bold>
                    <abbrev xmlns:xlink="http://www.w3.org/1999/xlink" xlink:title="head depth" id="ABBRID0EWVFK" xlink:type="simple">HD</abbrev>
                  </bold>
                </td><td rowspan="1" colspan="1">
                  <bold>
                    <abbrev xmlns:xlink="http://www.w3.org/1999/xlink" xlink:title="ear length" id="ABBRID0E6VFK" xlink:type="simple">EL</abbrev>
                  </bold>
                </td><td rowspan="1" colspan="1">
                  <bold>
                    <abbrev xmlns:xlink="http://www.w3.org/1999/xlink" xlink:title="eye diameter" id="ABBRID0EIWFK" xlink:type="simple">ED</abbrev>
                  </bold>
                </td><td rowspan="1" colspan="1">
                  <bold>
                    <abbrev xmlns:xlink="http://www.w3.org/1999/xlink" xlink:title="eye nostril distance" id="ABBRID0ERWFK" xlink:type="simple">EN</abbrev>
                  </bold>
                </td><td rowspan="1" colspan="1">
                  <bold>
                    <abbrev xmlns:xlink="http://www.w3.org/1999/xlink" xlink:title="eye snout distance" id="ABBRID0E1WFK" xlink:type="simple">ES</abbrev>
                  </bold>
                </td><td rowspan="1" colspan="1">
                  <bold>FAr</bold>
                </td><td rowspan="1" colspan="1">
                  <bold>TBLr</bold>
                </td><td rowspan="1" colspan="1">
                  <bold>AGr</bold>
                </td></tr><tr><td rowspan="1" colspan="1"><italic><tp:taxon-name><tp:taxon-name-part taxon-name-part-type="genus" reg="Dixonius"/><tp:taxon-name-part taxon-name-part-type="species" reg="lao">lao</tp:taxon-name-part></tp:taxon-name></italic> vs. <italic><tp:taxon-name><tp:taxon-name-part taxon-name-part-type="genus" reg="Dixonius"/><tp:taxon-name-part taxon-name-part-type="species" reg="gialaiensis">gialaiensis</tp:taxon-name-part></tp:taxon-name></italic> sp. nov.</td><td rowspan="1" colspan="1"/><td rowspan="1" colspan="1">0.007</td><td rowspan="1" colspan="1"/><td rowspan="1" colspan="1"/><td rowspan="1" colspan="1"/><td rowspan="1" colspan="1"/><td rowspan="1" colspan="1"/><td rowspan="1" colspan="1"/><td rowspan="1" colspan="1"/><td rowspan="1" colspan="1"/><td rowspan="1" colspan="1"/></tr><tr><td rowspan="1" colspan="1"><italic><tp:taxon-name><tp:taxon-name-part taxon-name-part-type="genus" reg="Dixonius"/><tp:taxon-name-part taxon-name-part-type="species" reg="minhlei">minhlei</tp:taxon-name-part></tp:taxon-name></italic> vs. <italic><tp:taxon-name><tp:taxon-name-part taxon-name-part-type="genus" reg="Dixonius"/><tp:taxon-name-part taxon-name-part-type="species" reg="gialaiensis">gialaiensis</tp:taxon-name-part></tp:taxon-name></italic> sp. nov.</td><td rowspan="1" colspan="1"/><td rowspan="1" colspan="1">0.00</td><td rowspan="1" colspan="1">0.005</td><td rowspan="1" colspan="1"/><td rowspan="1" colspan="1"/><td rowspan="1" colspan="1"/><td rowspan="1" colspan="1"/><td rowspan="1" colspan="1"/><td rowspan="1" colspan="1"/><td rowspan="1" colspan="1"/><td rowspan="1" colspan="1">0.022</td></tr><tr><td rowspan="1" colspan="1"><italic><tp:taxon-name><tp:taxon-name-part taxon-name-part-type="genus" reg="Dixonius"/><tp:taxon-name-part taxon-name-part-type="species" reg="muangfuangensis">muangfuangensis</tp:taxon-name-part></tp:taxon-name></italic> sp. nov. vs. <italic><tp:taxon-name><tp:taxon-name-part taxon-name-part-type="genus" reg="Dixonius"/><tp:taxon-name-part taxon-name-part-type="species" reg="gialaiensis">gialaiensis</tp:taxon-name-part></tp:taxon-name></italic> sp. nov.</td><td rowspan="1" colspan="1">0.040</td><td rowspan="1" colspan="1">&lt; 0.001</td><td rowspan="1" colspan="1">0.001</td><td rowspan="1" colspan="1"/><td rowspan="1" colspan="1">0.001</td><td rowspan="1" colspan="1"/><td rowspan="1" colspan="1"/><td rowspan="1" colspan="1"/><td rowspan="1" colspan="1"/><td rowspan="1" colspan="1"/><td rowspan="1" colspan="1">0.023</td></tr><tr><td rowspan="1" colspan="1"><italic><tp:taxon-name><tp:taxon-name-part taxon-name-part-type="genus" reg="Dixonius"/><tp:taxon-name-part taxon-name-part-type="species" reg="siamensis">siamensis</tp:taxon-name-part></tp:taxon-name></italic> vs. <italic><tp:taxon-name><tp:taxon-name-part taxon-name-part-type="genus" reg="Dixonius"/><tp:taxon-name-part taxon-name-part-type="species" reg="gialaiensis">gialaiensis</tp:taxon-name-part></tp:taxon-name></italic> sp. nov.</td><td rowspan="1" colspan="1"/><td rowspan="1" colspan="1"/><td rowspan="1" colspan="1"/><td rowspan="1" colspan="1"/><td rowspan="1" colspan="1"/><td rowspan="1" colspan="1"/><td rowspan="1" colspan="1"/><td rowspan="1" colspan="1"/><td rowspan="1" colspan="1"/><td rowspan="1" colspan="1"/><td rowspan="1" colspan="1"/></tr><tr><td rowspan="1" colspan="1"><italic><tp:taxon-name><tp:taxon-name-part taxon-name-part-type="genus" reg="Dixonius"/><tp:taxon-name-part taxon-name-part-type="species" reg="somchanhae">somchanhae</tp:taxon-name-part></tp:taxon-name></italic> vs. <italic><tp:taxon-name><tp:taxon-name-part taxon-name-part-type="genus" reg="Dixonius"/><tp:taxon-name-part taxon-name-part-type="species" reg="gialaiensis">gialaiensis</tp:taxon-name-part></tp:taxon-name></italic> sp. nov.</td><td rowspan="1" colspan="1"/><td rowspan="1" colspan="1"/><td rowspan="1" colspan="1"/><td rowspan="1" colspan="1"/><td rowspan="1" colspan="1">0.016</td><td rowspan="1" colspan="1"/><td rowspan="1" colspan="1"/><td rowspan="1" colspan="1"/><td rowspan="1" colspan="1"/><td rowspan="1" colspan="1"/><td rowspan="1" colspan="1"/></tr><tr><td rowspan="1" colspan="1">sp. vs. <italic><tp:taxon-name><tp:taxon-name-part taxon-name-part-type="genus" reg="Dixonius"/><tp:taxon-name-part taxon-name-part-type="species" reg="gialaiensis">gialaiensis</tp:taxon-name-part></tp:taxon-name></italic> sp. nov.</td><td rowspan="1" colspan="1"/><td rowspan="1" colspan="1">0.021</td><td rowspan="1" colspan="1">0.001</td><td rowspan="1" colspan="1">&lt; 0.001</td><td rowspan="1" colspan="1"/><td rowspan="1" colspan="1">&lt; 0.001</td><td rowspan="1" colspan="1"/><td rowspan="1" colspan="1"/><td rowspan="1" colspan="1"/><td rowspan="1" colspan="1">0.006</td><td rowspan="1" colspan="1"/></tr><tr><td rowspan="1" colspan="1"><italic><tp:taxon-name><tp:taxon-name-part taxon-name-part-type="genus" reg="Dixonius"/><tp:taxon-name-part taxon-name-part-type="species" reg="vietnamensis">vietnamensis</tp:taxon-name-part></tp:taxon-name></italic> vs. <italic><tp:taxon-name><tp:taxon-name-part taxon-name-part-type="genus" reg="Dixonius"/><tp:taxon-name-part taxon-name-part-type="species" reg="gialaiensis">gialaiensis</tp:taxon-name-part></tp:taxon-name></italic> sp. nov.</td><td rowspan="1" colspan="1">0.005</td><td rowspan="1" colspan="1">0.00</td><td rowspan="1" colspan="1">&lt; 0.001</td><td rowspan="1" colspan="1">0.030</td><td rowspan="1" colspan="1"/><td rowspan="1" colspan="1">0.040</td><td rowspan="1" colspan="1"/><td rowspan="1" colspan="1"/><td rowspan="1" colspan="1"/><td rowspan="1" colspan="1">0.036</td><td rowspan="1" colspan="1"/></tr><tr><td rowspan="1" colspan="1"><italic><tp:taxon-name><tp:taxon-name-part taxon-name-part-type="genus" reg="Dixonius"/><tp:taxon-name-part taxon-name-part-type="species" reg="minhlei">minhlei</tp:taxon-name-part></tp:taxon-name></italic> vs. <italic><tp:taxon-name><tp:taxon-name-part taxon-name-part-type="genus" reg="Dixonius"/><tp:taxon-name-part taxon-name-part-type="species" reg="lao">lao</tp:taxon-name-part></tp:taxon-name></italic></td><td rowspan="1" colspan="1"/><td rowspan="1" colspan="1">0.00</td><td rowspan="1" colspan="1">&lt; 0.001</td><td rowspan="1" colspan="1"/><td rowspan="1" colspan="1"/><td rowspan="1" colspan="1">0.017</td><td rowspan="1" colspan="1"/><td rowspan="1" colspan="1"/><td rowspan="1" colspan="1"/><td rowspan="1" colspan="1"/><td rowspan="1" colspan="1"/></tr><tr><td rowspan="1" colspan="1"><italic><tp:taxon-name><tp:taxon-name-part taxon-name-part-type="genus" reg="Dixonius"/><tp:taxon-name-part taxon-name-part-type="species" reg="muangfuangensis">muangfuangensis</tp:taxon-name-part></tp:taxon-name></italic> sp. nov. vs. <italic><tp:taxon-name><tp:taxon-name-part taxon-name-part-type="genus" reg="Dixonius"/><tp:taxon-name-part taxon-name-part-type="species" reg="lao">lao</tp:taxon-name-part></tp:taxon-name></italic></td><td rowspan="1" colspan="1"/><td rowspan="1" colspan="1">0.003</td><td rowspan="1" colspan="1"/><td rowspan="1" colspan="1"/><td rowspan="1" colspan="1"/><td rowspan="1" colspan="1"/><td rowspan="1" colspan="1"/><td rowspan="1" colspan="1"/><td rowspan="1" colspan="1"/><td rowspan="1" colspan="1"/><td rowspan="1" colspan="1"/></tr><tr><td rowspan="1" colspan="1"><italic><tp:taxon-name><tp:taxon-name-part taxon-name-part-type="genus" reg="Dixonius"/><tp:taxon-name-part taxon-name-part-type="species" reg="siamensis">siamensis</tp:taxon-name-part></tp:taxon-name></italic> vs. <italic><tp:taxon-name><tp:taxon-name-part taxon-name-part-type="genus" reg="Dixonius"/><tp:taxon-name-part taxon-name-part-type="species" reg="lao">lao</tp:taxon-name-part></tp:taxon-name></italic></td><td rowspan="1" colspan="1"/><td rowspan="1" colspan="1"/><td rowspan="1" colspan="1"/><td rowspan="1" colspan="1"/><td rowspan="1" colspan="1"/><td rowspan="1" colspan="1">&lt; 0.001</td><td rowspan="1" colspan="1"/><td rowspan="1" colspan="1"/><td rowspan="1" colspan="1"/><td rowspan="1" colspan="1"/><td rowspan="1" colspan="1"/></tr><tr><td rowspan="1" colspan="1"><italic><tp:taxon-name><tp:taxon-name-part taxon-name-part-type="genus" reg="Dixonius"/><tp:taxon-name-part taxon-name-part-type="species" reg="somchanhae">somchanhae</tp:taxon-name-part></tp:taxon-name></italic> vs. <italic><tp:taxon-name><tp:taxon-name-part taxon-name-part-type="genus" reg="Dixonius"/><tp:taxon-name-part taxon-name-part-type="species" reg="lao">lao</tp:taxon-name-part></tp:taxon-name></italic></td><td rowspan="1" colspan="1"/><td rowspan="1" colspan="1">&lt; 0.001</td><td rowspan="1" colspan="1"/><td rowspan="1" colspan="1"/><td rowspan="1" colspan="1"/><td rowspan="1" colspan="1"/><td rowspan="1" colspan="1">0.002</td><td rowspan="1" colspan="1"/><td rowspan="1" colspan="1"/><td rowspan="1" colspan="1"/><td rowspan="1" colspan="1"/></tr><tr><td rowspan="1" colspan="1">sp. vs. <tp:taxon-name><tp:taxon-name-part taxon-name-part-type="genus" reg="Dixonius"/><tp:taxon-name-part taxon-name-part-type="species" reg="lao">lao</tp:taxon-name-part></tp:taxon-name></td><td rowspan="1" colspan="1">0.002</td><td rowspan="1" colspan="1">&lt; 0.001</td><td rowspan="1" colspan="1">&lt; 0.001</td><td rowspan="1" colspan="1">&lt; 0.001</td><td rowspan="1" colspan="1"/><td rowspan="1" colspan="1">&lt; 0.001</td><td rowspan="1" colspan="1">&lt; 0.001</td><td rowspan="1" colspan="1">&lt; 0.001</td><td rowspan="1" colspan="1">0.005</td><td rowspan="1" colspan="1">&lt; 0.001</td><td rowspan="1" colspan="1">0.018</td></tr><tr><td rowspan="1" colspan="1"><italic><tp:taxon-name><tp:taxon-name-part taxon-name-part-type="genus" reg="Dixonius"/><tp:taxon-name-part taxon-name-part-type="species" reg="vietnamensis">vietnamensis</tp:taxon-name-part></tp:taxon-name></italic> vs. <italic><tp:taxon-name><tp:taxon-name-part taxon-name-part-type="genus" reg="Dixonius"/><tp:taxon-name-part taxon-name-part-type="species" reg="lao">lao</tp:taxon-name-part></tp:taxon-name></italic></td><td rowspan="1" colspan="1">&lt; 0.001</td><td rowspan="1" colspan="1">0.00</td><td rowspan="1" colspan="1">&lt; 0.001</td><td rowspan="1" colspan="1"/><td rowspan="1" colspan="1">&lt; 0.001</td><td rowspan="1" colspan="1">&lt; 0.001</td><td rowspan="1" colspan="1">&lt; 0.001</td><td rowspan="1" colspan="1">0.017</td><td rowspan="1" colspan="1">0.001</td><td rowspan="1" colspan="1">&lt; 0.001</td><td rowspan="1" colspan="1">0.023</td></tr><tr><td rowspan="1" colspan="1"><italic><tp:taxon-name><tp:taxon-name-part taxon-name-part-type="genus" reg="Dixonius"/><tp:taxon-name-part taxon-name-part-type="species" reg="muangfuangensis">muangfuangensis</tp:taxon-name-part></tp:taxon-name></italic> sp. nov. vs. <italic><tp:taxon-name><tp:taxon-name-part taxon-name-part-type="genus" reg="Dixonius"/><tp:taxon-name-part taxon-name-part-type="species" reg="minhlei">minhlei</tp:taxon-name-part></tp:taxon-name></italic></td><td rowspan="1" colspan="1"/><td rowspan="1" colspan="1">0.00</td><td rowspan="1" colspan="1">&lt; 0.001</td><td rowspan="1" colspan="1">0.002</td><td rowspan="1" colspan="1"/><td rowspan="1" colspan="1"/><td rowspan="1" colspan="1"/><td rowspan="1" colspan="1"/><td rowspan="1" colspan="1"/><td rowspan="1" colspan="1"/><td rowspan="1" colspan="1"/></tr><tr><td rowspan="1" colspan="1"><italic><tp:taxon-name><tp:taxon-name-part taxon-name-part-type="genus" reg="Dixonius"/><tp:taxon-name-part taxon-name-part-type="species" reg="siamensis">siamensis</tp:taxon-name-part></tp:taxon-name></italic> vs. <italic><tp:taxon-name><tp:taxon-name-part taxon-name-part-type="genus" reg="Dixonius"/><tp:taxon-name-part taxon-name-part-type="species" reg="minhlei">minhlei</tp:taxon-name-part></tp:taxon-name></italic></td><td rowspan="1" colspan="1"/><td rowspan="1" colspan="1">0.00</td><td rowspan="1" colspan="1">&lt; 0.001</td><td rowspan="1" colspan="1"/><td rowspan="1" colspan="1"/><td rowspan="1" colspan="1"/><td rowspan="1" colspan="1"/><td rowspan="1" colspan="1"/><td rowspan="1" colspan="1"/><td rowspan="1" colspan="1"/><td rowspan="1" colspan="1"/></tr><tr><td rowspan="1" colspan="1"><italic><tp:taxon-name><tp:taxon-name-part taxon-name-part-type="genus" reg="Dixonius"/><tp:taxon-name-part taxon-name-part-type="species" reg="somchanhae">somchanhae</tp:taxon-name-part></tp:taxon-name></italic> vs. <italic><tp:taxon-name><tp:taxon-name-part taxon-name-part-type="genus" reg="Dixonius"/><tp:taxon-name-part taxon-name-part-type="species" reg="minhlei">minhlei</tp:taxon-name-part></tp:taxon-name></italic></td><td rowspan="1" colspan="1"/><td rowspan="1" colspan="1">0.00</td><td rowspan="1" colspan="1">&lt; 0.001</td><td rowspan="1" colspan="1"/><td rowspan="1" colspan="1"/><td rowspan="1" colspan="1"/><td rowspan="1" colspan="1">0.006</td><td rowspan="1" colspan="1"/><td rowspan="1" colspan="1">0.035</td><td rowspan="1" colspan="1"/><td rowspan="1" colspan="1"/></tr><tr><td rowspan="1" colspan="1">sp. vs. <italic><tp:taxon-name><tp:taxon-name-part taxon-name-part-type="genus" reg="Dixonius"/><tp:taxon-name-part taxon-name-part-type="species" reg="minhlei">minhlei</tp:taxon-name-part></tp:taxon-name></italic></td><td rowspan="1" colspan="1">&lt; 0.001</td><td rowspan="1" colspan="1">0.00</td><td rowspan="1" colspan="1"/><td rowspan="1" colspan="1">&lt; 0.001</td><td rowspan="1" colspan="1"/><td rowspan="1" colspan="1">&lt; 0.001</td><td rowspan="1" colspan="1">0.001</td><td rowspan="1" colspan="1">&lt; 0.001</td><td rowspan="1" colspan="1">&lt; 0.001</td><td rowspan="1" colspan="1">&lt; 0.001</td><td rowspan="1" colspan="1">&lt; 0.001</td></tr><tr><td rowspan="1" colspan="1"><italic><tp:taxon-name><tp:taxon-name-part taxon-name-part-type="genus" reg="Dixonius"/><tp:taxon-name-part taxon-name-part-type="species" reg="vietnamensis">vietnamensis</tp:taxon-name-part></tp:taxon-name></italic> vs. <italic><tp:taxon-name><tp:taxon-name-part taxon-name-part-type="genus" reg="Dixonius"/><tp:taxon-name-part taxon-name-part-type="species" reg="minhlei">minhlei</tp:taxon-name-part></tp:taxon-name></italic></td><td rowspan="1" colspan="1">&lt; 0.001</td><td rowspan="1" colspan="1">&lt; 0.001</td><td rowspan="1" colspan="1"/><td rowspan="1" colspan="1"/><td rowspan="1" colspan="1">&lt; 0.001</td><td rowspan="1" colspan="1"/><td rowspan="1" colspan="1">&lt; 0.001</td><td rowspan="1" colspan="1">0.007</td><td rowspan="1" colspan="1">&lt; 0.001</td><td rowspan="1" colspan="1">&lt; 0.001</td><td rowspan="1" colspan="1">&lt; 0.001</td></tr><tr><td rowspan="1" colspan="1"><italic><tp:taxon-name><tp:taxon-name-part taxon-name-part-type="genus" reg="Dixonius"/><tp:taxon-name-part taxon-name-part-type="species" reg="siamensis">siamensis</tp:taxon-name-part></tp:taxon-name></italic> vs. <italic><tp:taxon-name><tp:taxon-name-part taxon-name-part-type="genus" reg="Dixonius"/><tp:taxon-name-part taxon-name-part-type="species" reg="muangfuangensis">muangfuangensis</tp:taxon-name-part></tp:taxon-name></italic> sp. nov.</td><td rowspan="1" colspan="1">0.016</td><td rowspan="1" colspan="1">&lt; 0.001</td><td rowspan="1" colspan="1">0.001</td><td rowspan="1" colspan="1">0.030</td><td rowspan="1" colspan="1"/><td rowspan="1" colspan="1"/><td rowspan="1" colspan="1"/><td rowspan="1" colspan="1"/><td rowspan="1" colspan="1"/><td rowspan="1" colspan="1"/><td rowspan="1" colspan="1"/></tr><tr><td rowspan="1" colspan="1"><italic><tp:taxon-name><tp:taxon-name-part taxon-name-part-type="genus" reg="Dixonius"/><tp:taxon-name-part taxon-name-part-type="species" reg="somchanhae">somchanhae</tp:taxon-name-part></tp:taxon-name></italic> vs. <italic><tp:taxon-name><tp:taxon-name-part taxon-name-part-type="genus" reg="Dixonius"/><tp:taxon-name-part taxon-name-part-type="species" reg="muangfuangensis">muangfuangensis</tp:taxon-name-part></tp:taxon-name></italic> sp. nov.</td><td rowspan="1" colspan="1"/><td rowspan="1" colspan="1">&lt;0.001</td><td rowspan="1" colspan="1">0.006</td><td rowspan="1" colspan="1"/><td rowspan="1" colspan="1"/><td rowspan="1" colspan="1"/><td rowspan="1" colspan="1"/><td rowspan="1" colspan="1"/><td rowspan="1" colspan="1"/><td rowspan="1" colspan="1"/><td rowspan="1" colspan="1"/></tr><tr><td rowspan="1" colspan="1">sp. vs. <italic><tp:taxon-name><tp:taxon-name-part taxon-name-part-type="genus" reg="Dixonius"/><tp:taxon-name-part taxon-name-part-type="species" reg="muangfuangensis">muangfuangensis</tp:taxon-name-part></tp:taxon-name></italic> sp. nov.</td><td rowspan="1" colspan="1">&lt; 0.001</td><td rowspan="1" colspan="1">&lt; 0.001</td><td rowspan="1" colspan="1">&lt; 0.001</td><td rowspan="1" colspan="1">&lt; 0.001</td><td rowspan="1" colspan="1">0.001</td><td rowspan="1" colspan="1">&lt; 0.001</td><td rowspan="1" colspan="1">0.016</td><td rowspan="1" colspan="1">0.001</td><td rowspan="1" colspan="1">0.013</td><td rowspan="1" colspan="1"/><td rowspan="1" colspan="1">&lt; 0.001</td></tr><tr><td rowspan="1" colspan="1"><italic><tp:taxon-name><tp:taxon-name-part taxon-name-part-type="genus" reg="Dixonius"/><tp:taxon-name-part taxon-name-part-type="species" reg="vietnamensis">vietnamensis</tp:taxon-name-part></tp:taxon-name></italic> vs. <italic><tp:taxon-name><tp:taxon-name-part taxon-name-part-type="genus" reg="Dixonius"/><tp:taxon-name-part taxon-name-part-type="species" reg="muangfuangensis">muangfuangensis</tp:taxon-name-part></tp:taxon-name></italic> sp. nov.</td><td rowspan="1" colspan="1">&lt;0.001</td><td rowspan="1" colspan="1">0.00</td><td rowspan="1" colspan="1">&lt;0.001</td><td rowspan="1" colspan="1">&lt;0.001</td><td rowspan="1" colspan="1">&lt;0.001</td><td rowspan="1" colspan="1">0.021</td><td rowspan="1" colspan="1">0.019</td><td rowspan="1" colspan="1">0.038</td><td rowspan="1" colspan="1">0.004</td><td rowspan="1" colspan="1"/><td rowspan="1" colspan="1">&lt;0.001</td></tr><tr><td rowspan="1" colspan="1"><italic><tp:taxon-name><tp:taxon-name-part taxon-name-part-type="genus" reg="Dixonius"/><tp:taxon-name-part taxon-name-part-type="species" reg="somchanhae">somchanhae</tp:taxon-name-part></tp:taxon-name></italic> vs. <italic><tp:taxon-name><tp:taxon-name-part taxon-name-part-type="genus" reg="Dixonius"/><tp:taxon-name-part taxon-name-part-type="species" reg="siamensis">siamensis</tp:taxon-name-part></tp:taxon-name></italic></td><td rowspan="1" colspan="1"/><td rowspan="1" colspan="1">0.031</td><td rowspan="1" colspan="1"/><td rowspan="1" colspan="1"/><td rowspan="1" colspan="1"/><td rowspan="1" colspan="1"/><td rowspan="1" colspan="1">0.010</td><td rowspan="1" colspan="1"/><td rowspan="1" colspan="1">0.018</td><td rowspan="1" colspan="1"/><td rowspan="1" colspan="1"/></tr><tr><td rowspan="1" colspan="1">sp. vs. <italic><tp:taxon-name><tp:taxon-name-part taxon-name-part-type="genus" reg="Dixonius"/><tp:taxon-name-part taxon-name-part-type="species" reg="siamensis">siamensis</tp:taxon-name-part></tp:taxon-name></italic></td><td rowspan="1" colspan="1">0.016</td><td rowspan="1" colspan="1">&lt; 0.001</td><td rowspan="1" colspan="1">&lt; 0.001</td><td rowspan="1" colspan="1">&lt; 0.001</td><td rowspan="1" colspan="1"/><td rowspan="1" colspan="1">&lt; 0.001</td><td rowspan="1" colspan="1">0.002</td><td rowspan="1" colspan="1">&lt; 0.001</td><td rowspan="1" colspan="1">&lt; 0.001</td><td rowspan="1" colspan="1">&lt; 0.001</td><td rowspan="1" colspan="1">0.012</td></tr><tr><td rowspan="1" colspan="1"><italic><tp:taxon-name><tp:taxon-name-part taxon-name-part-type="genus" reg="Dixonius"/><tp:taxon-name-part taxon-name-part-type="species" reg="vietnamensis">vietnamensis</tp:taxon-name-part></tp:taxon-name></italic> vs. <italic><tp:taxon-name><tp:taxon-name-part taxon-name-part-type="genus" reg="Dixonius"/><tp:taxon-name-part taxon-name-part-type="species" reg="siamensis">siamensis</tp:taxon-name-part></tp:taxon-name></italic></td><td rowspan="1" colspan="1">&lt; 0.001</td><td rowspan="1" colspan="1">0.00</td><td rowspan="1" colspan="1">&lt; 0.001</td><td rowspan="1" colspan="1"/><td rowspan="1" colspan="1">&lt; 0.001</td><td rowspan="1" colspan="1"/><td rowspan="1" colspan="1">&lt; 0.001</td><td rowspan="1" colspan="1">&lt; 0.001</td><td rowspan="1" colspan="1">&lt; 0.001</td><td rowspan="1" colspan="1">&lt; 0.001</td><td rowspan="1" colspan="1">0.007</td></tr><tr><td rowspan="1" colspan="1">sp. vs. <italic><tp:taxon-name><tp:taxon-name-part taxon-name-part-type="genus" reg="Dixonius"/><tp:taxon-name-part taxon-name-part-type="species" reg="somchanhae">somchanhae</tp:taxon-name-part></tp:taxon-name></italic></td><td rowspan="1" colspan="1">&lt; 0.001</td><td rowspan="1" colspan="1">0.017</td><td rowspan="1" colspan="1">&lt; 0.001</td><td rowspan="1" colspan="1">&lt; 0.001</td><td rowspan="1" colspan="1">0.013</td><td rowspan="1" colspan="1">&lt; 0.001</td><td rowspan="1" colspan="1"/><td rowspan="1" colspan="1">0.017</td><td rowspan="1" colspan="1"/><td rowspan="1" colspan="1">0.003</td><td rowspan="1" colspan="1">0.032</td></tr><tr><td rowspan="1" colspan="1"><italic><tp:taxon-name><tp:taxon-name-part taxon-name-part-type="genus" reg="Dixonius"/><tp:taxon-name-part taxon-name-part-type="species" reg="vietnamensis">vietnamensis</tp:taxon-name-part></tp:taxon-name></italic> vs. <italic><tp:taxon-name><tp:taxon-name-part taxon-name-part-type="genus" reg="Dixonius"/><tp:taxon-name-part taxon-name-part-type="species" reg="somchanhae">somchanhae</tp:taxon-name-part></tp:taxon-name></italic></td><td rowspan="1" colspan="1">&lt; 0.001</td><td rowspan="1" colspan="1">0.00</td><td rowspan="1" colspan="1">&lt; 0.001</td><td rowspan="1" colspan="1"/><td rowspan="1" colspan="1">&lt; 0.001</td><td rowspan="1" colspan="1">0.003</td><td rowspan="1" colspan="1"/><td rowspan="1" colspan="1"/><td rowspan="1" colspan="1"/><td rowspan="1" colspan="1">0.013</td><td rowspan="1" colspan="1">0.038</td></tr><tr><td rowspan="1" colspan="1"><italic><tp:taxon-name><tp:taxon-name-part taxon-name-part-type="genus" reg="Dixonius"/><tp:taxon-name-part taxon-name-part-type="species" reg="vietnamensis">vietnamensis</tp:taxon-name-part></tp:taxon-name></italic> vs. sp.</td><td rowspan="1" colspan="1"/><td rowspan="1" colspan="1">0.00</td><td rowspan="1" colspan="1"/><td rowspan="1" colspan="1">&lt; 0.001</td><td rowspan="1" colspan="1"/><td rowspan="1" colspan="1">&lt; 0.001</td><td rowspan="1" colspan="1"/><td rowspan="1" colspan="1"/><td rowspan="1" colspan="1"/><td rowspan="1" colspan="1"/><td rowspan="1" colspan="1"/></tr><tr><td rowspan="1" colspan="1">
                  <bold>Morphometric characters</bold>
                </td><td rowspan="1" colspan="1">
                  <bold>SPLr.l</bold>
                </td><td rowspan="1" colspan="1">
                  <bold>IFLr.l</bold>
                </td><td rowspan="1" colspan="1">
                  <bold>
                    <abbrev xmlns:xlink="http://www.w3.org/1999/xlink" xlink:title="number of supralabial at midorbital position" id="ABBRID0EJIHK" xlink:type="simple">MO</abbrev>
                  </bold>
                </td><td rowspan="1" colspan="1">
                  <bold>
                    <abbrev xmlns:xlink="http://www.w3.org/1999/xlink" xlink:title="Interorbital scales" id="ABBRID0ESIHK" xlink:type="simple">IOS</abbrev>
                  </bold>
                </td><td rowspan="1" colspan="1">
                  <bold>V</bold>
                </td><td rowspan="1" colspan="1">
                  <bold>T4r.l</bold>
                </td><td rowspan="1" colspan="1"/><td rowspan="1" colspan="1"/><td rowspan="1" colspan="1"/><td rowspan="1" colspan="1"/><td rowspan="1" colspan="1"/></tr><tr><td rowspan="1" colspan="1"><italic><tp:taxon-name><tp:taxon-name-part taxon-name-part-type="genus" reg="Dixonius"/><tp:taxon-name-part taxon-name-part-type="species" reg="lao">lao</tp:taxon-name-part></tp:taxon-name></italic> vs. <italic><tp:taxon-name><tp:taxon-name-part taxon-name-part-type="genus" reg="Dixonius"/><tp:taxon-name-part taxon-name-part-type="species" reg="gialaiensis">gialaiensis</tp:taxon-name-part></tp:taxon-name></italic> sp. nov.</td><td rowspan="1" colspan="1"/><td rowspan="1" colspan="1">0.008</td><td rowspan="1" colspan="1">&lt; 0.001</td><td rowspan="1" colspan="1"/><td rowspan="1" colspan="1"/><td rowspan="1" colspan="1"/><td rowspan="1" colspan="1"/><td rowspan="1" colspan="1"/><td rowspan="1" colspan="1"/><td rowspan="1" colspan="1"/><td rowspan="1" colspan="1"/></tr><tr><td rowspan="1" colspan="1"><italic><tp:taxon-name><tp:taxon-name-part taxon-name-part-type="genus" reg="Dixonius"/><tp:taxon-name-part taxon-name-part-type="species" reg="minhlei">minhlei</tp:taxon-name-part></tp:taxon-name></italic> vs. <italic><tp:taxon-name><tp:taxon-name-part taxon-name-part-type="genus" reg="Dixonius"/><tp:taxon-name-part taxon-name-part-type="species" reg="gialaiensis">gialaiensis</tp:taxon-name-part></tp:taxon-name></italic> sp. nov.</td><td rowspan="1" colspan="1"/><td rowspan="1" colspan="1"/><td rowspan="1" colspan="1"/><td rowspan="1" colspan="1"/><td rowspan="1" colspan="1"/><td rowspan="1" colspan="1"/><td rowspan="1" colspan="1"/><td rowspan="1" colspan="1"/><td rowspan="1" colspan="1"/><td rowspan="1" colspan="1"/><td rowspan="1" colspan="1"/></tr><tr><td rowspan="1" colspan="1"><italic><tp:taxon-name><tp:taxon-name-part taxon-name-part-type="genus" reg="Dixonius"/><tp:taxon-name-part taxon-name-part-type="species" reg="muangfuangensis">muangfuangensis</tp:taxon-name-part></tp:taxon-name></italic> sp. nov. vs. <italic><tp:taxon-name><tp:taxon-name-part taxon-name-part-type="genus" reg="Dixonius"/><tp:taxon-name-part taxon-name-part-type="species" reg="gialaiensis">gialaiensis</tp:taxon-name-part></tp:taxon-name></italic> sp. nov.</td><td rowspan="1" colspan="1"/><td rowspan="1" colspan="1"/><td rowspan="1" colspan="1"/><td rowspan="1" colspan="1">&lt; 0.001</td><td rowspan="1" colspan="1"/><td rowspan="1" colspan="1"/><td rowspan="1" colspan="1"/><td rowspan="1" colspan="1"/><td rowspan="1" colspan="1"/><td rowspan="1" colspan="1"/><td rowspan="1" colspan="1"/></tr><tr><td rowspan="1" colspan="1"><italic><tp:taxon-name><tp:taxon-name-part taxon-name-part-type="genus" reg="Dixonius"/><tp:taxon-name-part taxon-name-part-type="species" reg="siamensis">siamensis</tp:taxon-name-part></tp:taxon-name></italic> vs. <italic><tp:taxon-name><tp:taxon-name-part taxon-name-part-type="genus" reg="Dixonius"/><tp:taxon-name-part taxon-name-part-type="species" reg="gialaiensis">gialaiensis</tp:taxon-name-part></tp:taxon-name></italic> sp. nov.</td><td rowspan="1" colspan="1"/><td rowspan="1" colspan="1"/><td rowspan="1" colspan="1"/><td rowspan="1" colspan="1">&lt; 0.001</td><td rowspan="1" colspan="1"/><td rowspan="1" colspan="1"/><td rowspan="1" colspan="1"/><td rowspan="1" colspan="1"/><td rowspan="1" colspan="1"/><td rowspan="1" colspan="1"/><td rowspan="1" colspan="1"/></tr><tr><td rowspan="1" colspan="1"><italic><tp:taxon-name><tp:taxon-name-part taxon-name-part-type="genus" reg="Dixonius"/><tp:taxon-name-part taxon-name-part-type="species" reg="somchanhae">somchanhae</tp:taxon-name-part></tp:taxon-name></italic> vs. <italic><tp:taxon-name><tp:taxon-name-part taxon-name-part-type="genus" reg="Dixonius"/><tp:taxon-name-part taxon-name-part-type="species" reg="gialaiensis">gialaiensis</tp:taxon-name-part></tp:taxon-name></italic> sp. nov.</td><td rowspan="1" colspan="1"/><td rowspan="1" colspan="1"/><td rowspan="1" colspan="1"/><td rowspan="1" colspan="1"/><td rowspan="1" colspan="1">0.011</td><td rowspan="1" colspan="1"/><td rowspan="1" colspan="1"/><td rowspan="1" colspan="1"/><td rowspan="1" colspan="1"/><td rowspan="1" colspan="1"/><td rowspan="1" colspan="1"/></tr><tr><td rowspan="1" colspan="1">sp. vs. <italic><tp:taxon-name><tp:taxon-name-part taxon-name-part-type="genus" reg="Dixonius"/><tp:taxon-name-part taxon-name-part-type="species" reg="gialaiensis">gialaiensis</tp:taxon-name-part></tp:taxon-name></italic> sp. nov.</td><td rowspan="1" colspan="1"/><td rowspan="1" colspan="1"/><td rowspan="1" colspan="1"/><td rowspan="1" colspan="1"/><td rowspan="1" colspan="1"/><td rowspan="1" colspan="1"/><td rowspan="1" colspan="1"/><td rowspan="1" colspan="1"/><td rowspan="1" colspan="1"/><td rowspan="1" colspan="1"/><td rowspan="1" colspan="1"/></tr><tr><td rowspan="1" colspan="1"><italic><tp:taxon-name><tp:taxon-name-part taxon-name-part-type="genus" reg="Dixonius"/><tp:taxon-name-part taxon-name-part-type="species" reg="vietnamensis">vietnamensis</tp:taxon-name-part></tp:taxon-name></italic> vs. <italic><tp:taxon-name><tp:taxon-name-part taxon-name-part-type="genus" reg="Dixonius"/><tp:taxon-name-part taxon-name-part-type="species" reg="gialaiensis">gialaiensis</tp:taxon-name-part></tp:taxon-name></italic> sp. nov.</td><td rowspan="1" colspan="1"/><td rowspan="1" colspan="1"/><td rowspan="1" colspan="1"/><td rowspan="1" colspan="1">0.041</td><td rowspan="1" colspan="1"/><td rowspan="1" colspan="1"/><td rowspan="1" colspan="1"/><td rowspan="1" colspan="1"/><td rowspan="1" colspan="1"/><td rowspan="1" colspan="1"/><td rowspan="1" colspan="1"/></tr><tr><td rowspan="1" colspan="1"><italic><tp:taxon-name><tp:taxon-name-part taxon-name-part-type="genus" reg="Dixonius"/><tp:taxon-name-part taxon-name-part-type="species" reg="minhlei">minhlei</tp:taxon-name-part></tp:taxon-name></italic> vs. <italic><tp:taxon-name><tp:taxon-name-part taxon-name-part-type="genus" reg="Dixonius"/><tp:taxon-name-part taxon-name-part-type="species" reg="lao">lao</tp:taxon-name-part></tp:taxon-name></italic></td><td rowspan="1" colspan="1"/><td rowspan="1" colspan="1">0.003</td><td rowspan="1" colspan="1">&lt; 0.001</td><td rowspan="1" colspan="1"/><td rowspan="1" colspan="1"/><td rowspan="1" colspan="1"/><td rowspan="1" colspan="1"/><td rowspan="1" colspan="1"/><td rowspan="1" colspan="1"/><td rowspan="1" colspan="1"/><td rowspan="1" colspan="1"/></tr><tr><td rowspan="1" colspan="1"><italic><tp:taxon-name><tp:taxon-name-part taxon-name-part-type="genus" reg="Dixonius"/><tp:taxon-name-part taxon-name-part-type="species" reg="muangfuangensis">muangfuangensis</tp:taxon-name-part></tp:taxon-name></italic> sp. nov. vs. <italic><tp:taxon-name><tp:taxon-name-part taxon-name-part-type="genus" reg="Dixonius"/><tp:taxon-name-part taxon-name-part-type="species" reg="lao">lao</tp:taxon-name-part></tp:taxon-name></italic></td><td rowspan="1" colspan="1"/><td rowspan="1" colspan="1">0.026</td><td rowspan="1" colspan="1">&lt; 0.001</td><td rowspan="1" colspan="1"/><td rowspan="1" colspan="1"/><td rowspan="1" colspan="1"/><td rowspan="1" colspan="1"/><td rowspan="1" colspan="1"/><td rowspan="1" colspan="1"/><td rowspan="1" colspan="1"/><td rowspan="1" colspan="1"/></tr><tr><td rowspan="1" colspan="1"><italic><tp:taxon-name><tp:taxon-name-part taxon-name-part-type="genus" reg="Dixonius"/><tp:taxon-name-part taxon-name-part-type="species" reg="siamensis">siamensis</tp:taxon-name-part></tp:taxon-name></italic> vs. <italic><tp:taxon-name><tp:taxon-name-part taxon-name-part-type="genus" reg="Dixonius"/><tp:taxon-name-part taxon-name-part-type="species" reg="lao">lao</tp:taxon-name-part></tp:taxon-name></italic></td><td rowspan="1" colspan="1"/><td rowspan="1" colspan="1">0.007</td><td rowspan="1" colspan="1">&lt; 0.001</td><td rowspan="1" colspan="1"/><td rowspan="1" colspan="1"/><td rowspan="1" colspan="1"/><td rowspan="1" colspan="1"/><td rowspan="1" colspan="1"/><td rowspan="1" colspan="1"/><td rowspan="1" colspan="1"/><td rowspan="1" colspan="1"/></tr><tr><td rowspan="1" colspan="1"><italic><tp:taxon-name><tp:taxon-name-part taxon-name-part-type="genus" reg="Dixonius"/><tp:taxon-name-part taxon-name-part-type="species" reg="somchanhae">somchanhae</tp:taxon-name-part></tp:taxon-name></italic> vs. <italic><tp:taxon-name><tp:taxon-name-part taxon-name-part-type="genus" reg="Dixonius"/><tp:taxon-name-part taxon-name-part-type="species" reg="lao">lao</tp:taxon-name-part></tp:taxon-name></italic></td><td rowspan="1" colspan="1"/><td rowspan="1" colspan="1">&lt; 0.001</td><td rowspan="1" colspan="1">&lt; 0.001</td><td rowspan="1" colspan="1"/><td rowspan="1" colspan="1"/><td rowspan="1" colspan="1"/><td rowspan="1" colspan="1"/><td rowspan="1" colspan="1"/><td rowspan="1" colspan="1"/><td rowspan="1" colspan="1"/><td rowspan="1" colspan="1"/></tr><tr><td rowspan="1" colspan="1">sp. vs. <italic><tp:taxon-name><tp:taxon-name-part taxon-name-part-type="genus" reg="Dixonius"/><tp:taxon-name-part taxon-name-part-type="species" reg="lao">lao</tp:taxon-name-part></tp:taxon-name></italic></td><td rowspan="1" colspan="1"/><td rowspan="1" colspan="1">0.002</td><td rowspan="1" colspan="1">&lt; 0.001</td><td rowspan="1" colspan="1"/><td rowspan="1" colspan="1"/><td rowspan="1" colspan="1"/><td rowspan="1" colspan="1"/><td rowspan="1" colspan="1"/><td rowspan="1" colspan="1"/><td rowspan="1" colspan="1"/><td rowspan="1" colspan="1"/></tr><tr><td rowspan="1" colspan="1"><italic><tp:taxon-name><tp:taxon-name-part taxon-name-part-type="genus" reg="Dixonius"/><tp:taxon-name-part taxon-name-part-type="species" reg="vietnamensis">vietnamensis</tp:taxon-name-part></tp:taxon-name></italic> vs. <italic><tp:taxon-name><tp:taxon-name-part taxon-name-part-type="genus" reg="Dixonius"/><tp:taxon-name-part taxon-name-part-type="species" reg="lao">lao</tp:taxon-name-part></tp:taxon-name></italic></td><td rowspan="1" colspan="1">&lt; 0.001</td><td rowspan="1" colspan="1">&lt; 0.001</td><td rowspan="1" colspan="1">&lt; 0.001</td><td rowspan="1" colspan="1"/><td rowspan="1" colspan="1">&lt; 0.001</td><td rowspan="1" colspan="1">0.015</td><td rowspan="1" colspan="1"/><td rowspan="1" colspan="1"/><td rowspan="1" colspan="1"/><td rowspan="1" colspan="1"/><td rowspan="1" colspan="1"/></tr><tr><td rowspan="1" colspan="1"><italic><tp:taxon-name><tp:taxon-name-part taxon-name-part-type="genus" reg="Dixonius"/><tp:taxon-name-part taxon-name-part-type="species" reg="muangfuangensis">muangfuangensis</tp:taxon-name-part></tp:taxon-name></italic> sp. nov. vs. <italic><tp:taxon-name><tp:taxon-name-part taxon-name-part-type="genus" reg="Dixonius"/><tp:taxon-name-part taxon-name-part-type="species" reg="minhlei">minhlei</tp:taxon-name-part></tp:taxon-name></italic></td><td rowspan="1" colspan="1"/><td rowspan="1" colspan="1"/><td rowspan="1" colspan="1"/><td rowspan="1" colspan="1">0.004</td><td rowspan="1" colspan="1"/><td rowspan="1" colspan="1"/><td rowspan="1" colspan="1"/><td rowspan="1" colspan="1"/><td rowspan="1" colspan="1"/><td rowspan="1" colspan="1"/><td rowspan="1" colspan="1"/></tr><tr><td rowspan="1" colspan="1"><italic><tp:taxon-name><tp:taxon-name-part taxon-name-part-type="genus" reg="Dixonius"/><tp:taxon-name-part taxon-name-part-type="species" reg="siamensis">siamensis</tp:taxon-name-part></tp:taxon-name></italic> vs. <italic><tp:taxon-name><tp:taxon-name-part taxon-name-part-type="genus" reg="Dixonius"/><tp:taxon-name-part taxon-name-part-type="species" reg="minhlei">minhlei</tp:taxon-name-part></tp:taxon-name></italic></td><td rowspan="1" colspan="1"/><td rowspan="1" colspan="1"/><td rowspan="1" colspan="1"/><td rowspan="1" colspan="1">0.001</td><td rowspan="1" colspan="1"/><td rowspan="1" colspan="1"/><td rowspan="1" colspan="1"/><td rowspan="1" colspan="1"/><td rowspan="1" colspan="1"/><td rowspan="1" colspan="1"/><td rowspan="1" colspan="1"/></tr><tr><td rowspan="1" colspan="1"><italic><tp:taxon-name><tp:taxon-name-part taxon-name-part-type="genus" reg="Dixonius"/><tp:taxon-name-part taxon-name-part-type="species" reg="somchanhae">somchanhae</tp:taxon-name-part></tp:taxon-name></italic> vs. <italic><tp:taxon-name><tp:taxon-name-part taxon-name-part-type="genus" reg="Dixonius"/><tp:taxon-name-part taxon-name-part-type="species" reg="minhlei">minhlei</tp:taxon-name-part></tp:taxon-name></italic></td><td rowspan="1" colspan="1"/><td rowspan="1" colspan="1"/><td rowspan="1" colspan="1"/><td rowspan="1" colspan="1"/><td rowspan="1" colspan="1">0.045</td><td rowspan="1" colspan="1"/><td rowspan="1" colspan="1"/><td rowspan="1" colspan="1"/><td rowspan="1" colspan="1"/><td rowspan="1" colspan="1"/><td rowspan="1" colspan="1"/></tr><tr><td rowspan="1" colspan="1">sp. vs. <italic><tp:taxon-name><tp:taxon-name-part taxon-name-part-type="genus" reg="Dixonius"/><tp:taxon-name-part taxon-name-part-type="species" reg="minhlei">minhlei</tp:taxon-name-part></tp:taxon-name></italic></td><td rowspan="1" colspan="1"/><td rowspan="1" colspan="1"/><td rowspan="1" colspan="1"/><td rowspan="1" colspan="1"/><td rowspan="1" colspan="1"/><td rowspan="1" colspan="1"/><td rowspan="1" colspan="1"/><td rowspan="1" colspan="1"/><td rowspan="1" colspan="1"/><td rowspan="1" colspan="1"/><td rowspan="1" colspan="1"/></tr><tr><td rowspan="1" colspan="1"><italic><tp:taxon-name><tp:taxon-name-part taxon-name-part-type="genus" reg="Dixonius"/><tp:taxon-name-part taxon-name-part-type="species" reg="vietnamensis">vietnamensis</tp:taxon-name-part></tp:taxon-name></italic> vs. <italic><tp:taxon-name><tp:taxon-name-part taxon-name-part-type="genus" reg="Dixonius"/><tp:taxon-name-part taxon-name-part-type="species" reg="minhlei">minhlei</tp:taxon-name-part></tp:taxon-name></italic></td><td rowspan="1" colspan="1"/><td rowspan="1" colspan="1"/><td rowspan="1" colspan="1"/><td rowspan="1" colspan="1"/><td rowspan="1" colspan="1">0.038</td><td rowspan="1" colspan="1"/><td rowspan="1" colspan="1"/><td rowspan="1" colspan="1"/><td rowspan="1" colspan="1"/><td rowspan="1" colspan="1"/><td rowspan="1" colspan="1"/></tr><tr><td rowspan="1" colspan="1"><italic><tp:taxon-name><tp:taxon-name-part taxon-name-part-type="genus" reg="Dixonius"/><tp:taxon-name-part taxon-name-part-type="species" reg="siamensis">siamensis</tp:taxon-name-part></tp:taxon-name></italic> vs. <italic><tp:taxon-name><tp:taxon-name-part taxon-name-part-type="genus" reg="Dixonius"/><tp:taxon-name-part taxon-name-part-type="species" reg="muangfuangensis">muangfuangensis</tp:taxon-name-part></tp:taxon-name></italic> sp. nov.</td><td rowspan="1" colspan="1"/><td rowspan="1" colspan="1"/><td rowspan="1" colspan="1"/><td rowspan="1" colspan="1"/><td rowspan="1" colspan="1"/><td rowspan="1" colspan="1"/><td rowspan="1" colspan="1"/><td rowspan="1" colspan="1"/><td rowspan="1" colspan="1"/><td rowspan="1" colspan="1"/><td rowspan="1" colspan="1"/></tr><tr><td rowspan="1" colspan="1">
                  <bold>Morphometric characters</bold>
                </td><td rowspan="1" colspan="1">
                  <bold>SPLr.l</bold>
                </td><td rowspan="1" colspan="1">
                  <bold>IFLr.l</bold>
                </td><td rowspan="1" colspan="1">
                  <bold>
                    <abbrev xmlns:xlink="http://www.w3.org/1999/xlink" xlink:title="number of supralabial at midorbital position" id="ABBRID0EPLAM" xlink:type="simple">MO</abbrev>
                  </bold>
                </td><td rowspan="1" colspan="1">
                  <bold>
                    <abbrev xmlns:xlink="http://www.w3.org/1999/xlink" xlink:title="Interorbital scales" id="ABBRID0EYLAM" xlink:type="simple">IOS</abbrev>
                  </bold>
                </td><td rowspan="1" colspan="1">
                  <bold>V</bold>
                </td><td rowspan="1" colspan="1">
                  <bold>T4r.l</bold>
                </td><td rowspan="1" colspan="1"/><td rowspan="1" colspan="1"/><td rowspan="1" colspan="1"/><td rowspan="1" colspan="1"/><td rowspan="1" colspan="1"/></tr><tr><td rowspan="1" colspan="1"><italic><tp:taxon-name><tp:taxon-name-part taxon-name-part-type="genus" reg="Dixonius"/><tp:taxon-name-part taxon-name-part-type="species" reg="somchanhae">somchanhae</tp:taxon-name-part></tp:taxon-name></italic> vs. <italic><tp:taxon-name><tp:taxon-name-part taxon-name-part-type="genus" reg="Dixonius"/><tp:taxon-name-part taxon-name-part-type="species" reg="muangfuangensis">muangfuangensis</tp:taxon-name-part></tp:taxon-name></italic> sp. nov.</td><td rowspan="1" colspan="1"/><td rowspan="1" colspan="1"/><td rowspan="1" colspan="1"/><td rowspan="1" colspan="1">0.010</td><td rowspan="1" colspan="1"/><td rowspan="1" colspan="1"/><td rowspan="1" colspan="1"/><td rowspan="1" colspan="1"/><td rowspan="1" colspan="1"/><td rowspan="1" colspan="1"/><td rowspan="1" colspan="1"/></tr><tr><td rowspan="1" colspan="1">sp. vs. <italic><tp:taxon-name><tp:taxon-name-part taxon-name-part-type="genus" reg="Dixonius"/><tp:taxon-name-part taxon-name-part-type="species" reg="muangfuangensis">muangfuangensis</tp:taxon-name-part></tp:taxon-name></italic> sp. nov.</td><td rowspan="1" colspan="1"/><td rowspan="1" colspan="1"/><td rowspan="1" colspan="1"/><td rowspan="1" colspan="1"/><td rowspan="1" colspan="1"/><td rowspan="1" colspan="1"/><td rowspan="1" colspan="1"/><td rowspan="1" colspan="1"/><td rowspan="1" colspan="1"/><td rowspan="1" colspan="1"/><td rowspan="1" colspan="1"/></tr><tr><td rowspan="1" colspan="1"><italic><tp:taxon-name><tp:taxon-name-part taxon-name-part-type="genus" reg="Dixonius"/><tp:taxon-name-part taxon-name-part-type="species" reg="vietnamensis">vietnamensis</tp:taxon-name-part></tp:taxon-name></italic> vs. <italic><tp:taxon-name><tp:taxon-name-part taxon-name-part-type="genus" reg="Dixonius"/><tp:taxon-name-part taxon-name-part-type="species" reg="muangfuangensis">muangfuangensis</tp:taxon-name-part></tp:taxon-name></italic> sp. nov.</td><td rowspan="1" colspan="1"/><td rowspan="1" colspan="1"/><td rowspan="1" colspan="1"/><td rowspan="1" colspan="1"/><td rowspan="1" colspan="1">0.011</td><td rowspan="1" colspan="1"/><td rowspan="1" colspan="1"/><td rowspan="1" colspan="1"/><td rowspan="1" colspan="1"/><td rowspan="1" colspan="1"/><td rowspan="1" colspan="1"/></tr><tr><td rowspan="1" colspan="1"><italic><tp:taxon-name><tp:taxon-name-part taxon-name-part-type="genus" reg="Dixonius"/><tp:taxon-name-part taxon-name-part-type="species" reg="somchanhae">somchanhae</tp:taxon-name-part></tp:taxon-name></italic> vs. <italic><tp:taxon-name><tp:taxon-name-part taxon-name-part-type="genus" reg="Dixonius"/><tp:taxon-name-part taxon-name-part-type="species" reg="siamensis">siamensis</tp:taxon-name-part></tp:taxon-name></italic></td><td rowspan="1" colspan="1"/><td rowspan="1" colspan="1">0.019</td><td rowspan="1" colspan="1"/><td rowspan="1" colspan="1"/><td rowspan="1" colspan="1">0.002</td><td rowspan="1" colspan="1"/><td rowspan="1" colspan="1"/><td rowspan="1" colspan="1"/><td rowspan="1" colspan="1"/><td rowspan="1" colspan="1"/><td rowspan="1" colspan="1"/></tr><tr><td rowspan="1" colspan="1">sp. vs. <italic><tp:taxon-name><tp:taxon-name-part taxon-name-part-type="genus" reg="Dixonius"/><tp:taxon-name-part taxon-name-part-type="species" reg="siamensis">siamensis</tp:taxon-name-part></tp:taxon-name></italic></td><td rowspan="1" colspan="1"/><td rowspan="1" colspan="1"/><td rowspan="1" colspan="1"/><td rowspan="1" colspan="1"/><td rowspan="1" colspan="1">0.065</td><td rowspan="1" colspan="1"/><td rowspan="1" colspan="1"/><td rowspan="1" colspan="1"/><td rowspan="1" colspan="1"/><td rowspan="1" colspan="1"/><td rowspan="1" colspan="1"/></tr><tr><td rowspan="1" colspan="1"><italic><tp:taxon-name><tp:taxon-name-part taxon-name-part-type="genus" reg="Dixonius"/><tp:taxon-name-part taxon-name-part-type="species" reg="vietnamensis">vietnamensis</tp:taxon-name-part></tp:taxon-name></italic> vs. <italic><tp:taxon-name><tp:taxon-name-part taxon-name-part-type="genus" reg="Dixonius"/><tp:taxon-name-part taxon-name-part-type="species" reg="siamensis">siamensis</tp:taxon-name-part></tp:taxon-name></italic></td><td rowspan="1" colspan="1">0.022</td><td rowspan="1" colspan="1"/><td rowspan="1" colspan="1"/><td rowspan="1" colspan="1"/><td rowspan="1" colspan="1"/><td rowspan="1" colspan="1">0.035</td><td rowspan="1" colspan="1"/><td rowspan="1" colspan="1"/><td rowspan="1" colspan="1"/><td rowspan="1" colspan="1"/><td rowspan="1" colspan="1"/></tr><tr><td rowspan="1" colspan="1">sp. vs. <italic><tp:taxon-name><tp:taxon-name-part taxon-name-part-type="genus" reg="Dixonius"/><tp:taxon-name-part taxon-name-part-type="species" reg="somchanhae">somchanhae</tp:taxon-name-part></tp:taxon-name></italic></td><td rowspan="1" colspan="1"/><td rowspan="1" colspan="1"/><td rowspan="1" colspan="1"/><td rowspan="1" colspan="1"/><td rowspan="1" colspan="1"/><td rowspan="1" colspan="1"/><td rowspan="1" colspan="1"/><td rowspan="1" colspan="1"/><td rowspan="1" colspan="1"/><td rowspan="1" colspan="1"/><td rowspan="1" colspan="1"/></tr><tr><td rowspan="1" colspan="1"><italic><tp:taxon-name><tp:taxon-name-part taxon-name-part-type="genus" reg="Dixonius"/><tp:taxon-name-part taxon-name-part-type="species" reg="vietnamensis">vietnamensis</tp:taxon-name-part></tp:taxon-name></italic> vs. <italic><tp:taxon-name><tp:taxon-name-part taxon-name-part-type="genus" reg="Dixonius"/><tp:taxon-name-part taxon-name-part-type="species" reg="somchanhae">somchanhae</tp:taxon-name-part></tp:taxon-name></italic></td><td rowspan="1" colspan="1"/><td rowspan="1" colspan="1"/><td rowspan="1" colspan="1"/><td rowspan="1" colspan="1"/><td rowspan="1" colspan="1">&lt; 0.001</td><td rowspan="1" colspan="1"/><td rowspan="1" colspan="1"/><td rowspan="1" colspan="1"/><td rowspan="1" colspan="1"/><td rowspan="1" colspan="1"/><td rowspan="1" colspan="1"/></tr><tr><td rowspan="1" colspan="1"><italic><tp:taxon-name><tp:taxon-name-part taxon-name-part-type="genus" reg="Dixonius"/><tp:taxon-name-part taxon-name-part-type="species" reg="vietnamensis">vietnamensis</tp:taxon-name-part></tp:taxon-name></italic> vs. sp.</td><td rowspan="1" colspan="1"/><td rowspan="1" colspan="1"/><td rowspan="1" colspan="1"/><td rowspan="1" colspan="1"/><td rowspan="1" colspan="1">&lt; 0.001</td><td rowspan="1" colspan="1"/><td rowspan="1" colspan="1"/><td rowspan="1" colspan="1"/><td rowspan="1" colspan="1"/><td rowspan="1" colspan="1"/><td rowspan="1" colspan="1"/></tr></tbody></table></table-wrap><table-wrap id="T2" position="float" orientation="portrait"><label>Table 2.</label><caption><p>Sex and raw meristic and categorical data used in the analyses from specimens of <italic><tp:taxon-name><tp:taxon-name-part taxon-name-part-type="genus" reg="Dixonius">Dixonius</tp:taxon-name-part></tp:taxon-name></italic> from Vietnam and Laos. m = male; f = female; j = juvenile; r/l = right/left.</p></caption><table id="TID0EBEAI" rules="all"><tbody><tr><th rowspan="2" colspan="1">Species</th><th rowspan="2" colspan="1">Museum no.</th><th rowspan="2" colspan="1">Sex</th><th rowspan="1" colspan="6">Meristic data</th><th rowspan="1" colspan="5">Categorical data</th></tr><tr><th rowspan="1" colspan="1"><abbrev xmlns:xlink="http://www.w3.org/1999/xlink" xlink:title="supralabials" id="ABBRID0EOPAG" xlink:type="simple">SPL</abbrev> r/l</th><th rowspan="1" colspan="1"><abbrev xmlns:xlink="http://www.w3.org/1999/xlink" xlink:title="infralabials" id="ABBRID0EWPAG" xlink:type="simple">IFL</abbrev> r/l</th><th rowspan="1" colspan="1">
                  <abbrev xmlns:xlink="http://www.w3.org/1999/xlink" xlink:title="number of supralabial at midorbital position" id="ABBRID0E5PAG" xlink:type="simple">MO</abbrev>
                </th><th rowspan="1" colspan="1">
                  <abbrev xmlns:xlink="http://www.w3.org/1999/xlink" xlink:title="Interorbital scales" id="ABBRID0EGQAG" xlink:type="simple">IOS</abbrev>
                </th><th rowspan="1" colspan="1">V</th><th rowspan="1" colspan="1"><abbrev xmlns:xlink="http://www.w3.org/1999/xlink" xlink:title="lamellae under fourth toe" id="ABBRID0ERQAG" xlink:type="simple">T4</abbrev> r/l</th><th rowspan="1" colspan="1">Canthal stripe</th><th rowspan="1" colspan="1">Lips strong barred</th><th rowspan="1" colspan="1">Blotches on the head round</th><th rowspan="1" colspan="1">Blotches on dorsum round</th><th rowspan="1" colspan="1">Two regularly disposed whitish tubercles on each side of the flanks</th></tr><tr><td rowspan="6" colspan="1">
                  <italic>
                    <tp:taxon-name><tp:taxon-name-part taxon-name-part-type="genus" reg="Dixonius"/><tp:taxon-name-part taxon-name-part-type="species" reg="minhlei">minhlei</tp:taxon-name-part></tp:taxon-name>
                  </italic>
                </td><td rowspan="1" colspan="1">IEBR A.0802</td><td rowspan="1" colspan="1">m</td><td rowspan="1" colspan="1">8</td><td rowspan="1" colspan="1">6</td><td rowspan="1" colspan="1">6</td><td rowspan="1" colspan="1">10</td><td rowspan="1" colspan="1">22</td><td rowspan="1" colspan="1">14</td><td rowspan="1" colspan="1">present</td><td rowspan="1" colspan="1">no</td><td rowspan="1" colspan="1">yes</td><td rowspan="1" colspan="1">yes</td><td rowspan="1" colspan="1">absent</td></tr><tr><td rowspan="1" colspan="1">ZFMK 97746</td><td rowspan="1" colspan="1">m</td><td rowspan="1" colspan="1">8</td><td rowspan="1" colspan="1">6.5</td><td rowspan="1" colspan="1">6</td><td rowspan="1" colspan="1">10</td><td rowspan="1" colspan="1">23</td><td rowspan="1" colspan="1">14.5</td><td rowspan="1" colspan="1">present</td><td rowspan="1" colspan="1">no</td><td rowspan="1" colspan="1">yes</td><td rowspan="1" colspan="1">yes</td><td rowspan="1" colspan="1">absent</td></tr><tr><td rowspan="1" colspan="1">IEBR A.0801</td><td rowspan="1" colspan="1">f</td><td rowspan="1" colspan="1">8.5</td><td rowspan="1" colspan="1">7</td><td rowspan="1" colspan="1">6</td><td rowspan="1" colspan="1">10</td><td rowspan="1" colspan="1">22</td><td rowspan="1" colspan="1">12</td><td rowspan="1" colspan="1">present</td><td rowspan="1" colspan="1">no</td><td rowspan="1" colspan="1">yes</td><td rowspan="1" colspan="1">yes</td><td rowspan="1" colspan="1">absent</td></tr><tr><td rowspan="1" colspan="1">ZFMK 97745</td><td rowspan="1" colspan="1">f</td><td rowspan="1" colspan="1">7.5</td><td rowspan="1" colspan="1">6</td><td rowspan="1" colspan="1">5.5</td><td rowspan="1" colspan="1">10</td><td rowspan="1" colspan="1">23</td><td rowspan="1" colspan="1">13</td><td rowspan="1" colspan="1">present</td><td rowspan="1" colspan="1">no</td><td rowspan="1" colspan="1">yes</td><td rowspan="1" colspan="1">yes</td><td rowspan="1" colspan="1">absent</td></tr><tr><td rowspan="1" colspan="1">VNMN R.2016.1</td><td rowspan="1" colspan="1">f</td><td rowspan="1" colspan="1">8</td><td rowspan="1" colspan="1">6</td><td rowspan="1" colspan="1">5.5</td><td rowspan="1" colspan="1">8</td><td rowspan="1" colspan="1">23</td><td rowspan="1" colspan="1">15</td><td rowspan="1" colspan="1">present</td><td rowspan="1" colspan="1">no</td><td rowspan="1" colspan="1">yes</td><td rowspan="1" colspan="1">yes</td><td rowspan="1" colspan="1">absent</td></tr><tr><td rowspan="1" colspan="1">VNMN R.2016.2</td><td rowspan="1" colspan="1">f</td><td rowspan="1" colspan="1">8</td><td rowspan="1" colspan="1">6.5</td><td rowspan="1" colspan="1">6</td><td rowspan="1" colspan="1">7</td><td rowspan="1" colspan="1">20</td><td rowspan="1" colspan="1">13</td><td rowspan="1" colspan="1">present</td><td rowspan="1" colspan="1">no</td><td rowspan="1" colspan="1">yes</td><td rowspan="1" colspan="1">yes</td><td rowspan="1" colspan="1">absent</td></tr><tr><td rowspan="3" colspan="1"><italic><tp:taxon-name><tp:taxon-name-part taxon-name-part-type="genus" reg="Dixonius"/><tp:taxon-name-part taxon-name-part-type="species" reg="gialaiensis">gialaiensis</tp:taxon-name-part></tp:taxon-name></italic> sp. nov.</td><td rowspan="1" colspan="1"><abbrev xmlns:xlink="http://www.w3.org/1999/xlink" xlink:title="Vietnam National University of Forestry" id="ABBRID0EVZAG" xlink:type="simple">VNUF</abbrev> R.2020.22</td><td rowspan="1" colspan="1">m</td><td rowspan="1" colspan="1">7.5</td><td rowspan="1" colspan="1">6</td><td rowspan="1" colspan="1">6</td><td rowspan="1" colspan="1">7</td><td rowspan="1" colspan="1">21</td><td rowspan="1" colspan="1">14</td><td rowspan="1" colspan="1">present</td><td rowspan="1" colspan="1">yes</td><td rowspan="1" colspan="1">yes</td><td rowspan="1" colspan="1">yes</td><td rowspan="1" colspan="1">present</td></tr><tr><td rowspan="1" colspan="1"><abbrev xmlns:xlink="http://www.w3.org/1999/xlink" xlink:title="Vietnam National University of Forestry" id="ABBRID0EC2AG" xlink:type="simple">VNUF</abbrev> R.2020.33</td><td rowspan="1" colspan="1">f</td><td rowspan="1" colspan="1">7</td><td rowspan="1" colspan="1">6</td><td rowspan="1" colspan="1">6</td><td rowspan="1" colspan="1">7</td><td rowspan="1" colspan="1">19</td><td rowspan="1" colspan="1">14</td><td rowspan="1" colspan="1">present</td><td rowspan="1" colspan="1">yes</td><td rowspan="1" colspan="1">yes</td><td rowspan="1" colspan="1">yes</td><td rowspan="1" colspan="1">present</td></tr><tr><td rowspan="1" colspan="1"><abbrev xmlns:xlink="http://www.w3.org/1999/xlink" xlink:title="Vietnam National University of Forestry" id="ABBRID0EP3AG" xlink:type="simple">VNUF</abbrev> R.2020.44</td><td rowspan="1" colspan="1">mj</td><td rowspan="1" colspan="1">8</td><td rowspan="1" colspan="1">7</td><td rowspan="1" colspan="1">6</td><td rowspan="1" colspan="1">7</td><td rowspan="1" colspan="1">21</td><td rowspan="1" colspan="1">14.5</td><td rowspan="1" colspan="1">present</td><td rowspan="1" colspan="1">yes</td><td rowspan="1" colspan="1">yes</td><td rowspan="1" colspan="1">yes</td><td rowspan="1" colspan="1">present</td></tr><tr><td rowspan="12" colspan="1">
                  <italic>
                    <tp:taxon-name><tp:taxon-name-part taxon-name-part-type="genus" reg="Dixonius"/><tp:taxon-name-part taxon-name-part-type="species" reg="vietnamensis">vietnamensis</tp:taxon-name-part></tp:taxon-name>
                  </italic>
                </td><td rowspan="1" colspan="1">ZRC 2.6024</td><td rowspan="1" colspan="1">m</td><td rowspan="1" colspan="1">5</td><td rowspan="1" colspan="1">6</td><td rowspan="1" colspan="1">5</td><td rowspan="1" colspan="1">10</td><td rowspan="1" colspan="1">20</td><td rowspan="1" colspan="1">13</td><td rowspan="1" colspan="1">present</td><td rowspan="1" colspan="1">no</td><td rowspan="1" colspan="1">no</td><td rowspan="1" colspan="1">no</td><td rowspan="1" colspan="1">present</td></tr><tr><td rowspan="1" colspan="1">ZRC 2.6025</td><td rowspan="1" colspan="1">m</td><td rowspan="1" colspan="1">5</td><td rowspan="1" colspan="1">6</td><td rowspan="1" colspan="1">5</td><td rowspan="1" colspan="1">9</td><td rowspan="1" colspan="1">20</td><td rowspan="1" colspan="1">13</td><td rowspan="1" colspan="1">present</td><td rowspan="1" colspan="1">no</td><td rowspan="1" colspan="1">no</td><td rowspan="1" colspan="1">no</td><td rowspan="1" colspan="1">present</td></tr><tr><td rowspan="1" colspan="1">ZRC 2.6026</td><td rowspan="1" colspan="1">j</td><td rowspan="1" colspan="1">5</td><td rowspan="1" colspan="1">6</td><td rowspan="1" colspan="1">6</td><td rowspan="1" colspan="1">8</td><td rowspan="1" colspan="1">20</td><td rowspan="1" colspan="1">13</td><td rowspan="1" colspan="1">present</td><td rowspan="1" colspan="1">no</td><td rowspan="1" colspan="1">no</td><td rowspan="1" colspan="1">no</td><td rowspan="1" colspan="1">present</td></tr><tr><td rowspan="1" colspan="1">ZRC 2.6027</td><td rowspan="1" colspan="1">j</td><td rowspan="1" colspan="1">6</td><td rowspan="1" colspan="1">7</td><td rowspan="1" colspan="1">6</td><td rowspan="1" colspan="1">8</td><td rowspan="1" colspan="1">20</td><td rowspan="1" colspan="1">13</td><td rowspan="1" colspan="1">present</td><td rowspan="1" colspan="1">no</td><td rowspan="1" colspan="1">no</td><td rowspan="1" colspan="1">no</td><td rowspan="1" colspan="1">present</td></tr><tr><td rowspan="1" colspan="1">IEBR R.2016.3</td><td rowspan="1" colspan="1">m</td><td rowspan="1" colspan="1">8</td><td rowspan="1" colspan="1">6</td><td rowspan="1" colspan="1">5.5</td><td rowspan="1" colspan="1">10</td><td rowspan="1" colspan="1">19</td><td rowspan="1" colspan="1">13.5</td><td rowspan="1" colspan="1">present</td><td rowspan="1" colspan="1">no</td><td rowspan="1" colspan="1">no</td><td rowspan="1" colspan="1">no</td><td rowspan="1" colspan="1">present</td></tr><tr><td rowspan="1" colspan="1">VNMN R.2016.3</td><td rowspan="1" colspan="1">m</td><td rowspan="1" colspan="1">7.5</td><td rowspan="1" colspan="1">6</td><td rowspan="1" colspan="1">5.5</td><td rowspan="1" colspan="1">9</td><td rowspan="1" colspan="1">19</td><td rowspan="1" colspan="1">13.5</td><td rowspan="1" colspan="1">present</td><td rowspan="1" colspan="1">no</td><td rowspan="1" colspan="1">no</td><td rowspan="1" colspan="1">no</td><td rowspan="1" colspan="1">present</td></tr><tr><td rowspan="1" colspan="1">IEBR R.2016.1</td><td rowspan="1" colspan="1">f</td><td rowspan="1" colspan="1">7</td><td rowspan="1" colspan="1">6</td><td rowspan="1" colspan="1">5.5</td><td rowspan="1" colspan="1">8</td><td rowspan="1" colspan="1">18</td><td rowspan="1" colspan="1">13.5</td><td rowspan="1" colspan="1">present</td><td rowspan="1" colspan="1">no</td><td rowspan="1" colspan="1">no</td><td rowspan="1" colspan="1">no</td><td rowspan="1" colspan="1">present</td></tr><tr><td rowspan="1" colspan="1">VNMN R.2016.4</td><td rowspan="1" colspan="1">f</td><td rowspan="1" colspan="1">7.5</td><td rowspan="1" colspan="1">7</td><td rowspan="1" colspan="1">6</td><td rowspan="1" colspan="1">9</td><td rowspan="1" colspan="1">20</td><td rowspan="1" colspan="1">13</td><td rowspan="1" colspan="1">present</td><td rowspan="1" colspan="1">no</td><td rowspan="1" colspan="1">no</td><td rowspan="1" colspan="1">no</td><td rowspan="1" colspan="1">present</td></tr><tr><td rowspan="1" colspan="1">ZFMK 97748</td><td rowspan="1" colspan="1">f</td><td rowspan="1" colspan="1">7.5</td><td rowspan="1" colspan="1">6</td><td rowspan="1" colspan="1">6</td><td rowspan="1" colspan="1">8</td><td rowspan="1" colspan="1">20</td><td rowspan="1" colspan="1">14</td><td rowspan="1" colspan="1">present</td><td rowspan="1" colspan="1">no</td><td rowspan="1" colspan="1">no</td><td rowspan="1" colspan="1">no</td><td rowspan="1" colspan="1">present</td></tr><tr><td rowspan="1" colspan="1">ZFMK 97747</td><td rowspan="1" colspan="1">mj</td><td rowspan="1" colspan="1">7.5</td><td rowspan="1" colspan="1">6</td><td rowspan="1" colspan="1">5.5</td><td rowspan="1" colspan="1">10</td><td rowspan="1" colspan="1">15</td><td rowspan="1" colspan="1">13.5</td><td rowspan="1" colspan="1">present</td><td rowspan="1" colspan="1">no</td><td rowspan="1" colspan="1">no</td><td rowspan="1" colspan="1">no</td><td rowspan="1" colspan="1">present</td></tr><tr><td rowspan="1" colspan="1">IEBR R.2016.4</td><td rowspan="1" colspan="1">f j</td><td rowspan="1" colspan="1">8</td><td rowspan="1" colspan="1">7</td><td rowspan="1" colspan="1">6</td><td rowspan="1" colspan="1">7</td><td rowspan="1" colspan="1">21</td><td rowspan="1" colspan="1">12.5</td><td rowspan="1" colspan="1">present</td><td rowspan="1" colspan="1">no</td><td rowspan="1" colspan="1">no</td><td rowspan="1" colspan="1">no</td><td rowspan="1" colspan="1">present</td></tr><tr><td rowspan="1" colspan="1">ZFMK 97749</td><td rowspan="1" colspan="1">fj</td><td rowspan="1" colspan="1">7</td><td rowspan="1" colspan="1">6.5</td><td rowspan="1" colspan="1">5.5</td><td rowspan="1" colspan="1">8</td><td rowspan="1" colspan="1">19</td><td rowspan="1" colspan="1">13.5</td><td rowspan="1" colspan="1">present</td><td rowspan="1" colspan="1">no</td><td rowspan="1" colspan="1">no</td><td rowspan="1" colspan="1">no</td><td rowspan="1" colspan="1">present</td></tr><tr><td rowspan="4" colspan="1">sp.</td><td rowspan="1" colspan="1"><abbrev xmlns:xlink="http://www.w3.org/1999/xlink" xlink:title="Vietnam National University of Forestry" id="ABBRID0ENNBG" xlink:type="simple">VNUF</abbrev> R.2022.81</td><td rowspan="1" colspan="1">m</td><td rowspan="1" colspan="1">8</td><td rowspan="1" colspan="1">6.5</td><td rowspan="1" colspan="1">6</td><td rowspan="1" colspan="1">9</td><td rowspan="1" colspan="1">24</td><td rowspan="1" colspan="1">14</td><td rowspan="1" colspan="1">present</td><td rowspan="1" colspan="1">no</td><td rowspan="1" colspan="1">no</td><td rowspan="1" colspan="1">yes</td><td rowspan="1" colspan="1">present</td></tr><tr><td rowspan="1" colspan="1"><abbrev xmlns:xlink="http://www.w3.org/1999/xlink" xlink:title="Vietnam National University of Forestry" id="ABBRID0E1OBG" xlink:type="simple">VNUF</abbrev> R.2022.82</td><td rowspan="1" colspan="1">f</td><td rowspan="1" colspan="1">7.5</td><td rowspan="1" colspan="1">5.5</td><td rowspan="1" colspan="1">6</td><td rowspan="1" colspan="1">8</td><td rowspan="1" colspan="1">23</td><td rowspan="1" colspan="1">14.5</td><td rowspan="1" colspan="1">present</td><td rowspan="1" colspan="1">no</td><td rowspan="1" colspan="1">no</td><td rowspan="1" colspan="1">yes</td><td rowspan="1" colspan="1">present</td></tr><tr><td rowspan="1" colspan="1"><abbrev xmlns:xlink="http://www.w3.org/1999/xlink" xlink:title="Vietnam National University of Forestry" id="ABBRID0EHQBG" xlink:type="simple">VNUF</abbrev> R.2022.83</td><td rowspan="1" colspan="1">fj</td><td rowspan="1" colspan="1">8</td><td rowspan="1" colspan="1">7</td><td rowspan="1" colspan="1">6</td><td rowspan="1" colspan="1">8</td><td rowspan="1" colspan="1">23</td><td rowspan="1" colspan="1">14</td><td rowspan="1" colspan="1">present</td><td rowspan="1" colspan="1">no</td><td rowspan="1" colspan="1">no</td><td rowspan="1" colspan="1">yes</td><td rowspan="1" colspan="1">present</td></tr><tr><td rowspan="1" colspan="1"><abbrev xmlns:xlink="http://www.w3.org/1999/xlink" xlink:title="Vietnam National University of Forestry" id="ABBRID0EURBG" xlink:type="simple">VNUF</abbrev> R.2022.84</td><td rowspan="1" colspan="1">f j</td><td rowspan="1" colspan="1">8.5</td><td rowspan="1" colspan="1">6</td><td rowspan="1" colspan="1">6</td><td rowspan="1" colspan="1">8</td><td rowspan="1" colspan="1">22</td><td rowspan="1" colspan="1">13.5</td><td rowspan="1" colspan="1">present</td><td rowspan="1" colspan="1">no</td><td rowspan="1" colspan="1">no</td><td rowspan="1" colspan="1">yes</td><td rowspan="1" colspan="1">present</td></tr><tr><td rowspan="5" colspan="1">
                  <italic>
                    <tp:taxon-name><tp:taxon-name-part taxon-name-part-type="genus" reg="Dixonius"/><tp:taxon-name-part taxon-name-part-type="species" reg="somchanhae">somchanhae</tp:taxon-name-part></tp:taxon-name>
                  </italic>
                </td><td rowspan="1" colspan="1"><abbrev xmlns:xlink="http://www.w3.org/1999/xlink" xlink:title="Vietnam National University of Forestry" id="ABBRID0EPTBG" xlink:type="simple">VNUF</abbrev> R.2020.3</td><td rowspan="1" colspan="1">m</td><td rowspan="1" colspan="1">7</td><td rowspan="1" colspan="1">5</td><td rowspan="1" colspan="1">6</td><td rowspan="1" colspan="1">8</td><td rowspan="1" colspan="1">24</td><td rowspan="1" colspan="1">14</td><td rowspan="1" colspan="1">present</td><td rowspan="1" colspan="1">yes</td><td rowspan="1" colspan="1">no</td><td rowspan="1" colspan="1">no</td><td rowspan="1" colspan="1">present</td></tr><tr><td rowspan="1" colspan="1"><abbrev xmlns:xlink="http://www.w3.org/1999/xlink" xlink:title="Vietnam National University of Forestry" id="ABBRID0E3UBG" xlink:type="simple">VNUF</abbrev> R.2020.2</td><td rowspan="1" colspan="1">m</td><td rowspan="1" colspan="1">8</td><td rowspan="1" colspan="1">6</td><td rowspan="1" colspan="1">6</td><td rowspan="1" colspan="1">8</td><td rowspan="1" colspan="1">23</td><td rowspan="1" colspan="1">15</td><td rowspan="1" colspan="1">present</td><td rowspan="1" colspan="1">yes</td><td rowspan="1" colspan="1">no</td><td rowspan="1" colspan="1">no</td><td rowspan="1" colspan="1">present</td></tr><tr><td rowspan="1" colspan="1"><abbrev xmlns:xlink="http://www.w3.org/1999/xlink" xlink:title="Vietnam National University of Forestry" id="ABBRID0EJWBG" xlink:type="simple">VNUF</abbrev> R.2020.1</td><td rowspan="1" colspan="1">m</td><td rowspan="1" colspan="1">8</td><td rowspan="1" colspan="1">5.5</td><td rowspan="1" colspan="1">6</td><td rowspan="1" colspan="1">8</td><td rowspan="1" colspan="1">23</td><td rowspan="1" colspan="1">15</td><td rowspan="1" colspan="1">present</td><td rowspan="1" colspan="1">yes</td><td rowspan="1" colspan="1">no</td><td rowspan="1" colspan="1">no</td><td rowspan="1" colspan="1">present</td></tr><tr><td rowspan="1" colspan="1"><abbrev xmlns:xlink="http://www.w3.org/1999/xlink" xlink:title="Vietnam National University of Forestry" id="ABBRID0EWXBG" xlink:type="simple">VNUF</abbrev> R.2020.4</td><td rowspan="1" colspan="1">f</td><td rowspan="1" colspan="1">8</td><td rowspan="1" colspan="1">5.5</td><td rowspan="1" colspan="1">6</td><td rowspan="1" colspan="1">8</td><td rowspan="1" colspan="1">23</td><td rowspan="1" colspan="1">15</td><td rowspan="1" colspan="1">present</td><td rowspan="1" colspan="1">yes</td><td rowspan="1" colspan="1">no</td><td rowspan="1" colspan="1">no</td><td rowspan="1" colspan="1">present</td></tr><tr><td rowspan="1" colspan="1"><abbrev xmlns:xlink="http://www.w3.org/1999/xlink" xlink:title="Vietnam National University of Forestry" id="ABBRID0EDZBG" xlink:type="simple">VNUF</abbrev> R.2020.5</td><td rowspan="1" colspan="1">f</td><td rowspan="1" colspan="1">8</td><td rowspan="1" colspan="1">6</td><td rowspan="1" colspan="1">6</td><td rowspan="1" colspan="1">7</td><td rowspan="1" colspan="1">26</td><td rowspan="1" colspan="1">13</td><td rowspan="1" colspan="1">present</td><td rowspan="1" colspan="1">yes</td><td rowspan="1" colspan="1">no</td><td rowspan="1" colspan="1">no</td><td rowspan="1" colspan="1">present</td></tr><tr><td rowspan="8" colspan="1">
                  <italic>
                    <tp:taxon-name><tp:taxon-name-part taxon-name-part-type="genus" reg="Dixonius"/><tp:taxon-name-part taxon-name-part-type="species" reg="siamensis">siamensis</tp:taxon-name-part></tp:taxon-name>
                  </italic>
                </td><td rowspan="1" colspan="1">LSUHC09284</td><td rowspan="1" colspan="1">f</td><td rowspan="1" colspan="1">8</td><td rowspan="1" colspan="1">7</td><td rowspan="1" colspan="1">6</td><td rowspan="1" colspan="1">9</td><td rowspan="1" colspan="1">19</td><td rowspan="1" colspan="1">14</td><td rowspan="1" colspan="1">absent</td><td rowspan="1" colspan="1">yes</td><td rowspan="1" colspan="1">no</td><td rowspan="1" colspan="1">yes</td><td rowspan="1" colspan="1">present</td></tr><tr><td rowspan="1" colspan="1">LSUHC08522</td><td rowspan="1" colspan="1">f</td><td rowspan="1" colspan="1">8</td><td rowspan="1" colspan="1">6.5</td><td rowspan="1" colspan="1">6</td><td rowspan="1" colspan="1">10</td><td rowspan="1" colspan="1">22</td><td rowspan="1" colspan="1">14.5</td><td rowspan="1" colspan="1">absent</td><td rowspan="1" colspan="1">yes</td><td rowspan="1" colspan="1">no</td><td rowspan="1" colspan="1">yes</td><td rowspan="1" colspan="1">present</td></tr><tr><td rowspan="1" colspan="1">LSUHC08487</td><td rowspan="1" colspan="1">f</td><td rowspan="1" colspan="1">8</td><td rowspan="1" colspan="1">7</td><td rowspan="1" colspan="1">6</td><td rowspan="1" colspan="1">10</td><td rowspan="1" colspan="1">20</td><td rowspan="1" colspan="1">14.5</td><td rowspan="1" colspan="1">absent</td><td rowspan="1" colspan="1">yes</td><td rowspan="1" colspan="1">no</td><td rowspan="1" colspan="1">yes</td><td rowspan="1" colspan="1">present</td></tr><tr><td rowspan="1" colspan="1">LSUHC08420</td><td rowspan="1" colspan="1">m</td><td rowspan="1" colspan="1">8.5</td><td rowspan="1" colspan="1">7</td><td rowspan="1" colspan="1">6</td><td rowspan="1" colspan="1">10</td><td rowspan="1" colspan="1">21</td><td rowspan="1" colspan="1">13</td><td rowspan="1" colspan="1">absent</td><td rowspan="1" colspan="1">yes</td><td rowspan="1" colspan="1">no</td><td rowspan="1" colspan="1">yes</td><td rowspan="1" colspan="1">present</td></tr><tr><td rowspan="1" colspan="1">LSUHC08491</td><td rowspan="1" colspan="1">f</td><td rowspan="1" colspan="1">8</td><td rowspan="1" colspan="1">7</td><td rowspan="1" colspan="1">6</td><td rowspan="1" colspan="1">9</td><td rowspan="1" colspan="1">20</td><td rowspan="1" colspan="1">14.5</td><td rowspan="1" colspan="1">absent</td><td rowspan="1" colspan="1">yes</td><td rowspan="1" colspan="1">no</td><td rowspan="1" colspan="1">yes</td><td rowspan="1" colspan="1">present</td></tr><tr><td rowspan="1" colspan="1">LSUHC07328</td><td rowspan="1" colspan="1">j</td><td rowspan="1" colspan="1">7.5</td><td rowspan="1" colspan="1">6</td><td rowspan="1" colspan="1">5.5</td><td rowspan="1" colspan="1">9</td><td rowspan="1" colspan="1">22</td><td rowspan="1" colspan="1">14</td><td rowspan="1" colspan="1">absent</td><td rowspan="1" colspan="1">yes</td><td rowspan="1" colspan="1">no</td><td rowspan="1" colspan="1">yes</td><td rowspan="1" colspan="1">present</td></tr><tr><td rowspan="1" colspan="1">LSUHC07378</td><td rowspan="1" colspan="1">m</td><td rowspan="1" colspan="1">8</td><td rowspan="1" colspan="1">6</td><td rowspan="1" colspan="1">6</td><td rowspan="1" colspan="1">10</td><td rowspan="1" colspan="1">20</td><td rowspan="1" colspan="1">14.5</td><td rowspan="1" colspan="1">absent</td><td rowspan="1" colspan="1">yes</td><td rowspan="1" colspan="1">no</td><td rowspan="1" colspan="1">yes</td><td rowspan="1" colspan="1">present</td></tr><tr><td rowspan="1" colspan="1">LSUHC09289</td><td rowspan="1" colspan="1">m</td><td rowspan="1" colspan="1">7.5</td><td rowspan="1" colspan="1">6</td><td rowspan="1" colspan="1">6</td><td rowspan="1" colspan="1">10</td><td rowspan="1" colspan="1">21</td><td rowspan="1" colspan="1">16</td><td rowspan="1" colspan="1">absent</td><td rowspan="1" colspan="1">yes</td><td rowspan="1" colspan="1">no</td><td rowspan="1" colspan="1">yes</td><td rowspan="1" colspan="1">present</td></tr><tr><td rowspan="3" colspan="1"><italic><tp:taxon-name><tp:taxon-name-part taxon-name-part-type="genus" reg="Dixonius"/><tp:taxon-name-part taxon-name-part-type="species" reg="muangfuangensis">muangfuangensis</tp:taxon-name-part></tp:taxon-name></italic> sp. nov.</td><td rowspan="1" colspan="1"><named-content xmlns:xlink="http://www.w3.org/1999/xlink" content-type="dwc:institutional_code" xlink:title="National University of Laos" xlink:href="http://grbio.org/institution/national-university-laos" xlink:type="simple">NUOL</named-content> R.2022.01</td><td rowspan="1" colspan="1">m</td><td rowspan="1" colspan="1">7</td><td rowspan="1" colspan="1">6.5</td><td rowspan="1" colspan="1">6</td><td rowspan="1" colspan="1">7</td><td rowspan="1" colspan="1">21</td><td rowspan="1" colspan="1">15</td><td rowspan="1" colspan="1">absent</td><td rowspan="1" colspan="1">yes</td><td rowspan="1" colspan="1">no</td><td rowspan="1" colspan="1">no</td><td rowspan="1" colspan="1">present</td></tr><tr><td rowspan="1" colspan="1"><abbrev xmlns:xlink="http://www.w3.org/1999/xlink" xlink:title="Vietnam National University of Forestry" id="ABBRID0E1GAI" xlink:type="simple">VNUF</abbrev> R.2020.42</td><td rowspan="1" colspan="1">m</td><td rowspan="1" colspan="1">8</td><td rowspan="1" colspan="1">7</td><td rowspan="1" colspan="1">6</td><td rowspan="1" colspan="1">7</td><td rowspan="1" colspan="1">20</td><td rowspan="1" colspan="1">15</td><td rowspan="1" colspan="1">absent</td><td rowspan="1" colspan="1">yes</td><td rowspan="1" colspan="1">no</td><td rowspan="1" colspan="1">no</td><td rowspan="1" colspan="1">present</td></tr><tr><td rowspan="1" colspan="1"><abbrev xmlns:xlink="http://www.w3.org/1999/xlink" xlink:title="Vietnam National University of Forestry" id="ABBRID0EHIAI" xlink:type="simple">VNUF</abbrev> R.2020.52</td><td rowspan="1" colspan="1">f</td><td rowspan="1" colspan="1">8</td><td rowspan="1" colspan="1">6.5</td><td rowspan="1" colspan="1">6</td><td rowspan="1" colspan="1">7</td><td rowspan="1" colspan="1">21</td><td rowspan="1" colspan="1">15</td><td rowspan="1" colspan="1">absent</td><td rowspan="1" colspan="1">yes</td><td rowspan="1" colspan="1">no</td><td rowspan="1" colspan="1">no</td><td rowspan="1" colspan="1">present</td></tr><tr><td rowspan="3" colspan="1">
                  <italic>
                    <tp:taxon-name><tp:taxon-name-part taxon-name-part-type="genus" reg="Dixonius"/><tp:taxon-name-part taxon-name-part-type="species" reg="lao">lao</tp:taxon-name-part></tp:taxon-name>
                  </italic>
                </td><td rowspan="1" colspan="1"><abbrev xmlns:xlink="http://www.w3.org/1999/xlink" xlink:title="Vietnam National University of Forestry" id="ABBRID0ECKAI" xlink:type="simple">VNUF</abbrev> R.2016.2</td><td rowspan="1" colspan="1">m</td><td rowspan="1" colspan="1">9.5</td><td rowspan="1" colspan="1">8</td><td rowspan="1" colspan="1">7.5</td><td rowspan="1" colspan="1">9</td><td rowspan="1" colspan="1">23</td><td rowspan="1" colspan="1">15</td><td rowspan="1" colspan="1">absent</td><td rowspan="1" colspan="1">yes</td><td rowspan="1" colspan="1">no</td><td rowspan="1" colspan="1">no</td><td rowspan="1" colspan="1">absent</td></tr><tr><td rowspan="1" colspan="1">IEBR A.2019.5</td><td rowspan="1" colspan="1">f</td><td rowspan="1" colspan="1">8.5</td><td rowspan="1" colspan="1">8</td><td rowspan="1" colspan="1">7</td><td rowspan="1" colspan="1">8</td><td rowspan="1" colspan="1">23</td><td rowspan="1" colspan="1">15</td><td rowspan="1" colspan="1">absent</td><td rowspan="1" colspan="1">yes</td><td rowspan="1" colspan="1">no</td><td rowspan="1" colspan="1">no</td><td rowspan="1" colspan="1">absent</td></tr><tr><td rowspan="1" colspan="1">IEBR A.2019.6</td><td rowspan="1" colspan="1">f</td><td rowspan="1" colspan="1">9</td><td rowspan="1" colspan="1">7.5</td><td rowspan="1" colspan="1">8</td><td rowspan="1" colspan="1">8</td><td rowspan="1" colspan="1">24</td><td rowspan="1" colspan="1">15</td><td rowspan="1" colspan="1">absent</td><td rowspan="1" colspan="1">yes</td><td rowspan="1" colspan="1">no</td><td rowspan="1" colspan="1">no</td><td rowspan="1" colspan="1">absent</td></tr></tbody></table></table-wrap><table-wrap id="T4" position="float" orientation="portrait"><label>Table 4.</label><caption><p>Mean percentages of uncorrected pairwise sequence divergence (p-distances) among the species of <italic><tp:taxon-name><tp:taxon-name-part taxon-name-part-type="genus" reg="Dixonius">Dixonius</tp:taxon-name-part></tp:taxon-name></italic>. Intraspecific p-distance are in bold font, n/a = data not applicable.</p></caption><table id="TID0EX3BK" rules="all"><tbody><tr><th rowspan="1" colspan="1"/><th rowspan="1" colspan="1"><italic><tp:taxon-name><tp:taxon-name-part taxon-name-part-type="genus" reg="Dixonius">Dixonius</tp:taxon-name-part></tp:taxon-name></italic> sp.</th><th rowspan="1" colspan="1">
                  cf. <tp:taxon-name><tp:taxon-name-part taxon-name-part-type="genus" reg="Dixonius"/><tp:taxon-name-part taxon-name-part-type="species" reg="siamensis">siamensis</tp:taxon-name-part></tp:taxon-name></th><th rowspan="1" colspan="1">
                  <italic>
                    <tp:taxon-name><tp:taxon-name-part taxon-name-part-type="genus" reg="Dixonius"/><tp:taxon-name-part taxon-name-part-type="species" reg="aaronbaueri">aaronbaueri</tp:taxon-name-part></tp:taxon-name>
                  </italic>
                </th><th rowspan="1" colspan="1">
                  <italic>
                    <tp:taxon-name><tp:taxon-name-part taxon-name-part-type="genus" reg="Dixonius"/><tp:taxon-name-part taxon-name-part-type="species" reg="taoi">taoi</tp:taxon-name-part></tp:taxon-name>
                  </italic>
                </th><th rowspan="1" colspan="1">
                  <italic>
                    <tp:taxon-name><tp:taxon-name-part taxon-name-part-type="genus" reg="Dixonius"/><tp:taxon-name-part taxon-name-part-type="species" reg="vietnamensis">vietnamensis</tp:taxon-name-part></tp:taxon-name>
                  </italic>
                </th><th rowspan="1" colspan="1">
                  cf. <tp:taxon-name><tp:taxon-name-part taxon-name-part-type="genus" reg="Dixonius"/><tp:taxon-name-part taxon-name-part-type="species" reg="vietnamensis">vietnamensis</tp:taxon-name-part></tp:taxon-name></th><th rowspan="1" colspan="1"><italic><tp:taxon-name><tp:taxon-name-part taxon-name-part-type="genus" reg="Dixonius"/><tp:taxon-name-part taxon-name-part-type="species" reg="muangfuangensis">muangfuangensis</tp:taxon-name-part></tp:taxon-name></italic> sp. nov.</th><th rowspan="1" colspan="1">
                  <italic>
                    <tp:taxon-name><tp:taxon-name-part taxon-name-part-type="genus" reg="Dixonius"/><tp:taxon-name-part taxon-name-part-type="species" reg="lao">lao</tp:taxon-name-part></tp:taxon-name>
                  </italic>
                </th><th rowspan="1" colspan="1">
                  <italic>
                    <tp:taxon-name><tp:taxon-name-part taxon-name-part-type="genus" reg="Dixonius"/><tp:taxon-name-part taxon-name-part-type="species" reg="minhlei">minhlei</tp:taxon-name-part></tp:taxon-name>
                  </italic>
                </th><th rowspan="1" colspan="1"><italic><tp:taxon-name><tp:taxon-name-part taxon-name-part-type="genus" reg="Dixonius"/><tp:taxon-name-part taxon-name-part-type="species" reg="gialaiensis">gialaiensis</tp:taxon-name-part></tp:taxon-name></italic> sp. nov.</th><th rowspan="1" colspan="1">
                  <italic>
                    <tp:taxon-name><tp:taxon-name-part taxon-name-part-type="genus" reg="Dixonius"/><tp:taxon-name-part taxon-name-part-type="species" reg="siamensis">siamensis</tp:taxon-name-part></tp:taxon-name>
                  </italic>
                </th><th rowspan="1" colspan="1">
                  <italic>
                    <tp:taxon-name><tp:taxon-name-part taxon-name-part-type="genus" reg="Dixonius"/><tp:taxon-name-part taxon-name-part-type="species" reg="somchanhae">somchanhae</tp:taxon-name-part></tp:taxon-name>
                  </italic>
                </th><th rowspan="1" colspan="1">
                  <italic>
                    <tp:taxon-name><tp:taxon-name-part taxon-name-part-type="genus" reg="Dixonius"/><tp:taxon-name-part taxon-name-part-type="species" reg="melanostictus">melanostictus</tp:taxon-name-part></tp:taxon-name>
                  </italic>
                </th></tr><tr><td rowspan="1" colspan="1"><italic><tp:taxon-name><tp:taxon-name-part taxon-name-part-type="genus" reg="Dixonius">Dixonius</tp:taxon-name-part></tp:taxon-name></italic> sp.</td><td rowspan="1" colspan="1">
                  <bold>n/a</bold>
                </td><td rowspan="1" colspan="1"/><td rowspan="1" colspan="1"/><td rowspan="1" colspan="1"/><td rowspan="1" colspan="1"/><td rowspan="1" colspan="1"/><td rowspan="1" colspan="1"/><td rowspan="1" colspan="1"/><td rowspan="1" colspan="1"/><td rowspan="1" colspan="1"/><td rowspan="1" colspan="1"/><td rowspan="1" colspan="1"/><td rowspan="1" colspan="1"/></tr><tr><td rowspan="1" colspan="1">
                  cf. <tp:taxon-name><tp:taxon-name-part taxon-name-part-type="genus" reg="Dixonius"/><tp:taxon-name-part taxon-name-part-type="species" reg="siamensis">siamensis</tp:taxon-name-part></tp:taxon-name></td><td rowspan="1" colspan="1">6.33</td><td rowspan="1" colspan="1">
                  <bold>n/a</bold>
                </td><td rowspan="1" colspan="1"/><td rowspan="1" colspan="1"/><td rowspan="1" colspan="1"/><td rowspan="1" colspan="1"/><td rowspan="1" colspan="1"/><td rowspan="1" colspan="1"/><td rowspan="1" colspan="1"/><td rowspan="1" colspan="1"/><td rowspan="1" colspan="1"/><td rowspan="1" colspan="1"/><td rowspan="1" colspan="1"/></tr><tr><td rowspan="1" colspan="1">
                  <italic>
                    <tp:taxon-name><tp:taxon-name-part taxon-name-part-type="genus" reg="Dixonius"/><tp:taxon-name-part taxon-name-part-type="species" reg="aaronbaueri">aaronbaueri</tp:taxon-name-part></tp:taxon-name>
                  </italic>
                </td><td rowspan="1" colspan="1">18.52</td><td rowspan="1" colspan="1">18.37</td><td rowspan="1" colspan="1">
                  <bold>n/a</bold>
                </td><td rowspan="1" colspan="1"/><td rowspan="1" colspan="1"/><td rowspan="1" colspan="1"/><td rowspan="1" colspan="1"/><td rowspan="1" colspan="1"/><td rowspan="1" colspan="1"/><td rowspan="1" colspan="1"/><td rowspan="1" colspan="1"/><td rowspan="1" colspan="1"/><td rowspan="1" colspan="1"/></tr><tr><td rowspan="1" colspan="1">
                  <italic>
                    <tp:taxon-name><tp:taxon-name-part taxon-name-part-type="genus" reg="Dixonius"/><tp:taxon-name-part taxon-name-part-type="species" reg="taoi">taoi</tp:taxon-name-part></tp:taxon-name>
                  </italic>
                </td><td rowspan="1" colspan="1">11.49</td><td rowspan="1" colspan="1">13.16</td><td rowspan="1" colspan="1">16.07</td><td rowspan="1" colspan="1">
                  <bold>0.01</bold>
                </td><td rowspan="1" colspan="1"/><td rowspan="1" colspan="1"/><td rowspan="1" colspan="1"/><td rowspan="1" colspan="1"/><td rowspan="1" colspan="1"/><td rowspan="1" colspan="1"/><td rowspan="1" colspan="1"/><td rowspan="1" colspan="1"/><td rowspan="1" colspan="1"/></tr><tr><td rowspan="1" colspan="1">
                  <italic>
                    <tp:taxon-name><tp:taxon-name-part taxon-name-part-type="genus" reg="Dixonius"/><tp:taxon-name-part taxon-name-part-type="species" reg="vietnamensis">vietnamensis</tp:taxon-name-part></tp:taxon-name>
                  </italic>
                </td><td rowspan="1" colspan="1">12.12</td><td rowspan="1" colspan="1">13.67</td><td rowspan="1" colspan="1">18.84</td><td rowspan="1" colspan="1">6.58.</td><td rowspan="1" colspan="1">
                  <bold>n/a</bold>
                </td><td rowspan="1" colspan="1"/><td rowspan="1" colspan="1"/><td rowspan="1" colspan="1"/><td rowspan="1" colspan="1"/><td rowspan="1" colspan="1"/><td rowspan="1" colspan="1"/><td rowspan="1" colspan="1"/><td rowspan="1" colspan="1"/></tr><tr><td rowspan="1" colspan="1">
                  cf. <tp:taxon-name><tp:taxon-name-part taxon-name-part-type="genus" reg="Dixonius"/><tp:taxon-name-part taxon-name-part-type="species" reg="vietnamensis">vietnamensis</tp:taxon-name-part></tp:taxon-name></td><td rowspan="1" colspan="1">12.12</td><td rowspan="1" colspan="1">12.43</td><td rowspan="1" colspan="1">18.31</td><td rowspan="1" colspan="1">7.36</td><td rowspan="1" colspan="1">2.57</td><td rowspan="1" colspan="1">
                  <bold>n/a</bold>
                </td><td rowspan="1" colspan="1"/><td rowspan="1" colspan="1"/><td rowspan="1" colspan="1"/><td rowspan="1" colspan="1"/><td rowspan="1" colspan="1"/><td rowspan="1" colspan="1"/><td rowspan="1" colspan="1"/></tr><tr><td rowspan="1" colspan="1"><italic><tp:taxon-name><tp:taxon-name-part taxon-name-part-type="genus" reg="Dixonius"/><tp:taxon-name-part taxon-name-part-type="species" reg="muangfuangensis">muangfuangensis</tp:taxon-name-part></tp:taxon-name></italic> sp. nov.</td><td rowspan="1" colspan="1">10.78</td><td rowspan="1" colspan="1">8.17</td><td rowspan="1" colspan="1">18.17</td><td rowspan="1" colspan="1">11.36</td><td rowspan="1" colspan="1">12.79</td><td rowspan="1" colspan="1">12.50</td><td rowspan="1" colspan="1">
                  <bold>0.00</bold>
                </td><td rowspan="1" colspan="1"/><td rowspan="1" colspan="1"/><td rowspan="1" colspan="1"/><td rowspan="1" colspan="1"/><td rowspan="1" colspan="1"/><td rowspan="1" colspan="1"/></tr><tr><td rowspan="1" colspan="1">
                  <italic>
                    <tp:taxon-name><tp:taxon-name-part taxon-name-part-type="genus" reg="Dixonius"/><tp:taxon-name-part taxon-name-part-type="species" reg="lao">lao</tp:taxon-name-part></tp:taxon-name>
                  </italic>
                </td><td rowspan="1" colspan="1">8.46</td><td rowspan="1" colspan="1">9.26</td><td rowspan="1" colspan="1">16.66</td><td rowspan="1" colspan="1">10.90</td><td rowspan="1" colspan="1">11.90</td><td rowspan="1" colspan="1">11.39</td><td rowspan="1" colspan="1">3.10</td><td rowspan="1" colspan="1">
                  <bold>0.00</bold>
                </td><td rowspan="1" colspan="1"/><td rowspan="1" colspan="1"/><td rowspan="1" colspan="1"/><td rowspan="1" colspan="1"/><td rowspan="1" colspan="1"/></tr><tr><td rowspan="1" colspan="1">
                  <italic>
                    <tp:taxon-name><tp:taxon-name-part taxon-name-part-type="genus" reg="Dixonius"/><tp:taxon-name-part taxon-name-part-type="species" reg="minhlei">minhlei</tp:taxon-name-part></tp:taxon-name>
                  </italic>
                </td><td rowspan="1" colspan="1">13.97</td><td rowspan="1" colspan="1">15.33</td><td rowspan="1" colspan="1">17.56.</td><td rowspan="1" colspan="1">13.35</td><td rowspan="1" colspan="1">14.13</td><td rowspan="1" colspan="1">13.92</td><td rowspan="1" colspan="1">13.23</td><td rowspan="1" colspan="1">13.24</td><td rowspan="1" colspan="1">
                  <bold>n/a</bold>
                </td><td rowspan="1" colspan="1"/><td rowspan="1" colspan="1"/><td rowspan="1" colspan="1"/><td rowspan="1" colspan="1"/></tr><tr><td rowspan="1" colspan="1"><italic><tp:taxon-name><tp:taxon-name-part taxon-name-part-type="genus" reg="Dixonius"/><tp:taxon-name-part taxon-name-part-type="species" reg="gialaiensis">gialaiensis</tp:taxon-name-part></tp:taxon-name></italic> sp. nov.</td><td rowspan="1" colspan="1">13.51</td><td rowspan="1" colspan="1">14.27</td><td rowspan="1" colspan="1">15.73</td><td rowspan="1" colspan="1">11.78</td><td rowspan="1" colspan="1">13.40</td><td rowspan="1" colspan="1">13.18</td><td rowspan="1" colspan="1">13.11</td><td rowspan="1" colspan="1">10.90</td><td rowspan="1" colspan="1">3.60</td><td rowspan="1" colspan="1">
                  <bold>0.00</bold>
                </td><td rowspan="1" colspan="1"/><td rowspan="1" colspan="1"/><td rowspan="1" colspan="1"/></tr><tr><td rowspan="1" colspan="1">
                  <italic>
                    <tp:taxon-name><tp:taxon-name-part taxon-name-part-type="genus" reg="Dixonius"/><tp:taxon-name-part taxon-name-part-type="species" reg="siamensis">siamensis</tp:taxon-name-part></tp:taxon-name>
                  </italic>
                </td><td rowspan="1" colspan="1">13.71</td><td rowspan="1" colspan="1">14.83</td><td rowspan="1" colspan="1">16.14</td><td rowspan="1" colspan="1">11.74</td><td rowspan="1" colspan="1">12.33</td><td rowspan="1" colspan="1">12.22</td><td rowspan="1" colspan="1">12.70</td><td rowspan="1" colspan="1">11.96</td><td rowspan="1" colspan="1">12.54</td><td rowspan="1" colspan="1">10.56</td><td rowspan="1" colspan="1">
                  <bold>0.00</bold>
                </td><td rowspan="1" colspan="1"/><td rowspan="1" colspan="1"/></tr><tr><td rowspan="1" colspan="1">
                  <italic>
                    <tp:taxon-name><tp:taxon-name-part taxon-name-part-type="genus" reg="Dixonius"/><tp:taxon-name-part taxon-name-part-type="species" reg="somchanhae">somchanhae</tp:taxon-name-part></tp:taxon-name>
                  </italic>
                </td><td rowspan="1" colspan="1">13.31</td><td rowspan="1" colspan="1">12.66</td><td rowspan="1" colspan="1">17.73</td><td rowspan="1" colspan="1">12.90</td><td rowspan="1" colspan="1">12.57</td><td rowspan="1" colspan="1">12.40</td><td rowspan="1" colspan="1">12.40</td><td rowspan="1" colspan="1">12.27</td><td rowspan="1" colspan="1">12.24</td><td rowspan="1" colspan="1">10.63</td><td rowspan="1" colspan="1">9.07</td><td rowspan="1" colspan="1">
                  <bold>0.00</bold>
                </td><td rowspan="1" colspan="1"/></tr><tr><td rowspan="1" colspan="1">
                  <italic>
                    <tp:taxon-name><tp:taxon-name-part taxon-name-part-type="genus" reg="Dixonius"/><tp:taxon-name-part taxon-name-part-type="species" reg="melanostictus">melanostictus</tp:taxon-name-part></tp:taxon-name>
                  </italic>
                </td><td rowspan="1" colspan="1">13.30</td><td rowspan="1" colspan="1">13.04</td><td rowspan="1" colspan="1">15.16</td><td rowspan="1" colspan="1">11.23</td><td rowspan="1" colspan="1">13.12</td><td rowspan="1" colspan="1">13.01</td><td rowspan="1" colspan="1">11.99</td><td rowspan="1" colspan="1">10.70</td><td rowspan="1" colspan="1">14.09</td><td rowspan="1" colspan="1">11.53</td><td rowspan="1" colspan="1">12.10</td><td rowspan="1" colspan="1">11.09</td><td rowspan="1" colspan="1">
                  <bold>n/a</bold>
                </td></tr></tbody></table></table-wrap><supplementary-material xmlns:xlink="http://www.w3.org/1999/xlink" id="S1" position="float" orientation="portrait" xlink:type="simple"><object-id content-type="doi" xlink:type="simple">10.3897/zookeys.1163.101230.suppl1</object-id><object-id content-type="zenodo_dep_id" xlink:type="simple">7969452</object-id><object-id content-type="arpha" xlink:type="simple">30E481BC-B16B-55BF-A982-E3F2E3B38390</object-id><label>Supplementary material 1</label><caption><p>Measurements and morphological characters of the type series of <italic><tp:taxon-name><tp:taxon-name-part taxon-name-part-type="genus" reg="Dixonius">Dixonius</tp:taxon-name-part><tp:taxon-name-part taxon-name-part-type="species" reg="gialaiensis">gialaiensis</tp:taxon-name-part></tp:taxon-name></italic> sp. nov.</p></caption><statement content-type="dataType"><label>Data type</label><p>tables (Excel spreadsheet)</p></statement><statement content-type="notes"><label>Explanation note</label><p>table S1: Measurements (in mm) and morphological characters of the type series of <italic><tp:taxon-name><tp:taxon-name-part taxon-name-part-type="genus" reg="Dixonius">Dixonius</tp:taxon-name-part><tp:taxon-name-part taxon-name-part-type="species" reg="gialaiensis">gialaiensis</tp:taxon-name-part></tp:taxon-name></italic> sp. nov. (for abbreviations see Material and methods). Measurements taken on right side; <abbrev xlink:title="forearm length" id="ABBRID0EZZDM" xlink:type="simple">FA</abbrev> is given in the left side; <abbrev xlink:title="supralabials" id="ABBRID0E4ZDM" xlink:type="simple">SPL</abbrev>/<abbrev xlink:title="infralabials" id="ABBRID0EB1DM" xlink:type="simple">IFL</abbrev>/<abbrev xlink:title="lamellae under fourth toe" id="ABBRID0EF1DM" xlink:type="simple">T4</abbrev> given in right/ left order; -absence; * tail regenerated; table S2: Measurements (in mm) and morphological characters of the type series of <italic><tp:taxon-name><tp:taxon-name-part taxon-name-part-type="genus" reg="Dixonius">Dixonius</tp:taxon-name-part><tp:taxon-name-part taxon-name-part-type="species" reg="muangfuangensis">muangfuangensis</tp:taxon-name-part></tp:taxon-name></italic> sp. nov. (for abbreviations see material and methods). Measurements taken on right side; <abbrev xlink:title="forearm length" id="ABBRID0EU1DM" xlink:type="simple">FA</abbrev> and <abbrev xlink:title="lamellae under fourth toe" id="ABBRID0EY1DM" xlink:type="simple">T4</abbrev> are given in the left side; <abbrev xlink:title="supralabials" id="ABBRID0E31DM" xlink:type="simple">SPL</abbrev>/<abbrev xlink:title="infralabials" id="ABBRID0EA2DM" xlink:type="simple">IFL</abbrev> given in right/ left order; -absence, * tail regenerated; ** tail lost.</p></statement><media xlink:href="zookeys-1163-143_article-101230__-s001.xlsx" mimetype="application" mime-subtype="vnd.openxmlformats-officedocument.spreadsheetml.sheet" position="float" orientation="portrait" xlink:type="simple" id="oo_853917.xlsx"><uri content-type="original_file" xlink:type="simple">https://binary.pensoft.net/file/853917</uri></media><permissions><license xlink:type="simple"><license-p>This dataset is made available under the Open Database License (http://opendatacommons.org/licenses/odbl/1.0/). The Open Database License (ODbL) is a license agreement intended to allow users to freely share, modify, and use this Dataset while maintaining this same freedom for others, provided that the original source and author(s) are credited.</license-p></license></permissions><attrib specific-use="authors">Vinh Quang Luu, Thuong Huyen Nguyen, Minh Duc Le, Jesse L. Grismer, Hong Bich Ha, Saly Sitthivong, Tuoi Thi Hoang, L. Lee Grismer</attrib></supplementary-material><fig id="F1" position="float" orientation="portrait"><object-id xmlns:xlink="http://www.w3.org/1999/xlink" content-type="doi" xlink:type="simple">10.3897/zookeys.1163.101230.figure1</object-id><object-id xmlns:xlink="http://www.w3.org/1999/xlink" content-type="arpha" xlink:type="simple">9B0013F7-6B97-5FEB-A5C3-5571D75BE964</object-id><label>Figure 1.</label><caption><p>Location of the type localities of all known species of <italic><tp:taxon-name><tp:taxon-name-part taxon-name-part-type="genus" reg="Dixonius">Dixonius</tp:taxon-name-part></tp:taxon-name></italic>. The inset delimits the study area. <bold>1</bold><italic><tp:taxon-name><tp:taxon-name-part taxon-name-part-type="genus" reg="Dixonius">Dixonius</tp:taxon-name-part><tp:taxon-name-part taxon-name-part-type="species" reg="aaronbaueri">aaronbaueri</tp:taxon-name-part></tp:taxon-name></italic> from Ninh Thuan Province, Vietnam; <bold>2</bold><italic><tp:taxon-name><tp:taxon-name-part taxon-name-part-type="genus" reg="Dixonius">D.</tp:taxon-name-part><tp:taxon-name-part taxon-name-part-type="species" reg="dulayaphitakorum">dulayaphitakorum</tp:taxon-name-part></tp:taxon-name></italic> from Ranong Province, Thailand; <bold>3</bold><italic><tp:taxon-name><tp:taxon-name-part taxon-name-part-type="genus" reg="Dixonius">D.</tp:taxon-name-part><tp:taxon-name-part taxon-name-part-type="species" reg="mekongensis">mekongensis</tp:taxon-name-part></tp:taxon-name></italic> from Ubon Ratchathani Province, Thailand; <bold>4</bold><italic><tp:taxon-name><tp:taxon-name-part taxon-name-part-type="genus" reg="Dixonius">D.</tp:taxon-name-part><tp:taxon-name-part taxon-name-part-type="species" reg="hangseesom">hangseesom</tp:taxon-name-part></tp:taxon-name></italic> from Kanchanaburi Province, Thailand; <bold>5</bold><italic><tp:taxon-name><tp:taxon-name-part taxon-name-part-type="genus" reg="Dixonius">D.</tp:taxon-name-part><tp:taxon-name-part taxon-name-part-type="species" reg="kaweesaki">kaweesaki</tp:taxon-name-part></tp:taxon-name></italic> from Prachuap Khiri Khan Province, Thailand; <bold>6</bold><italic><tp:taxon-name><tp:taxon-name-part taxon-name-part-type="genus" reg="Dixonius">D.</tp:taxon-name-part><tp:taxon-name-part taxon-name-part-type="species" reg="pawangkhananti">pawangkhananti</tp:taxon-name-part></tp:taxon-name></italic> from Phetchaburi Province, Thailand; <bold>7</bold><italic><tp:taxon-name><tp:taxon-name-part taxon-name-part-type="genus" reg="Dixonius">D.</tp:taxon-name-part><tp:taxon-name-part taxon-name-part-type="species" reg="lao">lao</tp:taxon-name-part></tp:taxon-name></italic> from Khammouane Province, Laos; <bold>8</bold><italic><tp:taxon-name><tp:taxon-name-part taxon-name-part-type="genus" reg="Dixonius">D.</tp:taxon-name-part><tp:taxon-name-part taxon-name-part-type="species" reg="melanostictus">melanostictus</tp:taxon-name-part></tp:taxon-name></italic> from Nakhon Ratchasima Province, Thailand; <bold>9</bold><italic><tp:taxon-name><tp:taxon-name-part taxon-name-part-type="genus" reg="Dixonius">D.</tp:taxon-name-part><tp:taxon-name-part taxon-name-part-type="species" reg="minhlei">minhlei</tp:taxon-name-part></tp:taxon-name></italic> from Dong Nai Province, Vietnam; <bold>10</bold><italic><tp:taxon-name><tp:taxon-name-part taxon-name-part-type="genus" reg="Dixonius">D.</tp:taxon-name-part><tp:taxon-name-part taxon-name-part-type="species" reg="siamensis">siamensis</tp:taxon-name-part></tp:taxon-name></italic> from SaraBuri and Nakhon Ratchasima provinces, Thailand; <bold>11</bold><italic><tp:taxon-name><tp:taxon-name-part taxon-name-part-type="genus" reg="Dixonius">D.</tp:taxon-name-part><tp:taxon-name-part taxon-name-part-type="species" reg="somchanhae">somchanhae</tp:taxon-name-part></tp:taxon-name></italic> from Vientiane Capital, Laos; <bold>12</bold><italic><tp:taxon-name><tp:taxon-name-part taxon-name-part-type="genus" reg="Dixonius">D.</tp:taxon-name-part><tp:taxon-name-part taxon-name-part-type="species" reg="taoi">taoi</tp:taxon-name-part></tp:taxon-name></italic> from Binh Thuan Province, Vietnam; <bold>13</bold><italic><tp:taxon-name><tp:taxon-name-part taxon-name-part-type="genus" reg="Dixonius">D.</tp:taxon-name-part><tp:taxon-name-part taxon-name-part-type="species" reg="vietnamensis">vietnamensis</tp:taxon-name-part></tp:taxon-name></italic> from Khanh Hoa Province, Vietnam; <bold>14</bold><italic><tp:taxon-name><tp:taxon-name-part taxon-name-part-type="genus" reg="Dixonius">D.</tp:taxon-name-part><tp:taxon-name-part taxon-name-part-type="species" reg="muangfuangensis">muangfuangensis</tp:taxon-name-part></tp:taxon-name></italic> sp. nov. from Vientiane Province, Laos; <bold>15</bold><italic><tp:taxon-name><tp:taxon-name-part taxon-name-part-type="genus" reg="Dixonius">D.</tp:taxon-name-part><tp:taxon-name-part taxon-name-part-type="species" reg="gialaiensis">gialaiensis</tp:taxon-name-part></tp:taxon-name></italic> sp. nov. from Gia Lai Province, Vietnam.</p></caption><graphic xmlns:xlink="http://www.w3.org/1999/xlink" xlink:href="zookeys-1163-143_article-101230__-g001.jpg" position="float" orientation="portrait" xlink:type="simple" id="oo_853906.jpg"><uri content-type="original_file" xlink:type="simple">https://binary.pensoft.net/fig/853906</uri></graphic></fig><fig id="F2" position="float" orientation="portrait"><object-id xmlns:xlink="http://www.w3.org/1999/xlink" content-type="doi" xlink:type="simple">10.3897/zookeys.1163.101230.figure2</object-id><object-id xmlns:xlink="http://www.w3.org/1999/xlink" content-type="arpha" xlink:type="simple">274AB3BA-2413-5E29-95B8-B9566F0BA3E0</object-id><label>Figure 2.</label><caption><p>Maximum likelihood topology of the <italic><tp:taxon-name><tp:taxon-name-part taxon-name-part-type="genus" reg="Dixonius">Dixonius</tp:taxon-name-part></tp:taxon-name></italic> species from Vietnam and Laos with ultrafast bootstrap values (<abbrev xmlns:xlink="http://www.w3.org/1999/xlink" xlink:title="ultrafast bootstrap support" id="ABBRID0EFJAK" xlink:type="simple">UFB</abbrev>) and Bayesian posterior probabilities (<abbrev xmlns:xlink="http://www.w3.org/1999/xlink" xlink:title="Bayesian posterior probabilities" id="ABBRID0EJJAK" xlink:type="simple">BPP</abbrev>) at the nodes, respectively.</p></caption><graphic xmlns:xlink="http://www.w3.org/1999/xlink" xlink:href="zookeys-1163-143_article-101230__-g002.jpg" position="float" orientation="portrait" xlink:type="simple" id="oo_853907.jpg"><uri content-type="original_file" xlink:type="simple">https://binary.pensoft.net/fig/853907</uri></graphic></fig><table-wrap id="T5" position="float" orientation="portrait"><label>Table 5.</label><caption><p>Summary statistics of the principal component analysis of <italic><tp:taxon-name><tp:taxon-name-part taxon-name-part-type="genus" reg="Dixonius">Dixonius</tp:taxon-name-part></tp:taxon-name></italic> species. Abbreviations are listed in the Materials and methods.</p></caption><table id="TID0ES1CK" rules="all"><tbody><tr><td rowspan="1" colspan="1"/><td rowspan="1" colspan="1">
                  <bold>PC1</bold>
                </td><td rowspan="1" colspan="1">
                  <bold>PC2</bold>
                </td><td rowspan="1" colspan="1">
                  <bold>PC3</bold>
                </td><td rowspan="1" colspan="1">
                  <bold>PC4</bold>
                </td><td rowspan="1" colspan="1">
                  <bold>PC5</bold>
                </td><td rowspan="1" colspan="1">
                  <bold>PC6</bold>
                </td><td rowspan="1" colspan="1">
                  <bold>PC7</bold>
                </td></tr><tr><td rowspan="1" colspan="1">
                  <bold>Standard deviation</bold>
                </td><td rowspan="1" colspan="1">
                  <bold>3.01003227</bold>
                </td><td rowspan="1" colspan="1">
                  <bold>1.685877698</bold>
                </td><td rowspan="1" colspan="1">
                  <bold>1.23949927</bold>
                </td><td rowspan="1" colspan="1">
                  <bold>1.189032683</bold>
                </td><td rowspan="1" colspan="1">
                  <bold>1.136318219</bold>
                </td><td rowspan="1" colspan="1">
                  <bold>0.950656207</bold>
                </td><td rowspan="1" colspan="1">
                  <bold>0.922402779</bold>
                </td></tr><tr><td rowspan="1" colspan="1">
                  <bold>Proportion of Variance</bold>
                </td><td rowspan="1" colspan="1">
                  <bold>0.43144</bold>
                </td><td rowspan="1" colspan="1">
                  <bold>0.13534</bold>
                </td><td rowspan="1" colspan="1">
                  <bold>0.07316</bold>
                </td><td rowspan="1" colspan="1">
                  <bold>0.06732</bold>
                </td><td rowspan="1" colspan="1">
                  <bold>0.06149</bold>
                </td><td rowspan="1" colspan="1">
                  <bold>0.04304</bold>
                </td><td rowspan="1" colspan="1">
                  <bold>0.04052</bold>
                </td></tr><tr><td rowspan="1" colspan="1">
                  <bold>Cumulative Proportion</bold>
                </td><td rowspan="1" colspan="1">
                  <bold>0.43144</bold>
                </td><td rowspan="1" colspan="1">
                  <bold>0.56678</bold>
                </td><td rowspan="1" colspan="1">
                  <bold>0.63994</bold>
                </td><td rowspan="1" colspan="1">
                  <bold>0.70727</bold>
                </td><td rowspan="1" colspan="1">
                  <bold>0.76875</bold>
                </td><td rowspan="1" colspan="1">
                  <bold>0.81179</bold>
                </td><td rowspan="1" colspan="1">
                  <bold>0.85231</bold>
                </td></tr><tr><td rowspan="1" colspan="1">
                  <bold>eigen</bold>
                </td><td rowspan="1" colspan="1">9.060294267</td><td rowspan="1" colspan="1">2.842183612</td><td rowspan="1" colspan="1">1.53635844</td><td rowspan="1" colspan="1">1.413798721</td><td rowspan="1" colspan="1">1.291219096</td><td rowspan="1" colspan="1">0.903747223</td><td rowspan="1" colspan="1">0.850826887</td></tr><tr><td rowspan="1" colspan="1">
                  <bold>
                    <abbrev xmlns:xlink="http://www.w3.org/1999/xlink" xlink:title="snout-vent length" id="ABBRID0EPXAK" xlink:type="simple">SVL</abbrev>
                  </bold>
                </td><td rowspan="1" colspan="1">-0.183137642</td><td rowspan="1" colspan="1">0.011423135</td><td rowspan="1" colspan="1">-0.069418522</td><td rowspan="1" colspan="1">0.076025214</td><td rowspan="1" colspan="1">-0.119546371</td><td rowspan="1" colspan="1">0.451176774</td><td rowspan="1" colspan="1">-0.589642945</td></tr><tr><td rowspan="1" colspan="1">
                  <bold>
                    <abbrev xmlns:xlink="http://www.w3.org/1999/xlink" xlink:title="body width" id="ABBRID0EOYAK" xlink:type="simple">BW</abbrev>
                  </bold>
                </td><td rowspan="1" colspan="1">-0.287276767</td><td rowspan="1" colspan="1">0.064974951</td><td rowspan="1" colspan="1">0.187163981</td><td rowspan="1" colspan="1">-0.199453201</td><td rowspan="1" colspan="1">0.019777911</td><td rowspan="1" colspan="1">-0.133068566</td><td rowspan="1" colspan="1">-0.114357041</td></tr><tr><td rowspan="1" colspan="1">
                  <bold>
                    <abbrev xmlns:xlink="http://www.w3.org/1999/xlink" xlink:title="head length" id="ABBRID0ENZAK" xlink:type="simple">HL</abbrev>
                  </bold>
                </td><td rowspan="1" colspan="1">-0.222534372</td><td rowspan="1" colspan="1">0.251387029</td><td rowspan="1" colspan="1">0.23514022</td><td rowspan="1" colspan="1">0.300194841</td><td rowspan="1" colspan="1">0.119329084</td><td rowspan="1" colspan="1">-0.056134295</td><td rowspan="1" colspan="1">0.150350725</td></tr><tr><td rowspan="1" colspan="1">
                  <bold>
                    <abbrev xmlns:xlink="http://www.w3.org/1999/xlink" xlink:title="head width" id="ABBRID0EM1AK" xlink:type="simple">HW</abbrev>
                  </bold>
                </td><td rowspan="1" colspan="1">-0.264923454</td><td rowspan="1" colspan="1">0.100856053</td><td rowspan="1" colspan="1">0.274888978</td><td rowspan="1" colspan="1">0.257153297</td><td rowspan="1" colspan="1">-0.193697896</td><td rowspan="1" colspan="1">-0.025433828</td><td rowspan="1" colspan="1">0.20364848</td></tr><tr><td rowspan="1" colspan="1">
                  <bold>
                    <abbrev xmlns:xlink="http://www.w3.org/1999/xlink" xlink:title="head depth" id="ABBRID0EL2AK" xlink:type="simple">HD</abbrev>
                  </bold>
                </td><td rowspan="1" colspan="1">-0.239223187</td><td rowspan="1" colspan="1">-0.126312635</td><td rowspan="1" colspan="1">0.224210506</td><td rowspan="1" colspan="1">-0.024761051</td><td rowspan="1" colspan="1">-0.413575793</td><td rowspan="1" colspan="1">0.029259717</td><td rowspan="1" colspan="1">0.233903564</td></tr><tr><td rowspan="1" colspan="1">
                  <bold>
                    <abbrev xmlns:xlink="http://www.w3.org/1999/xlink" xlink:title="ear length" id="ABBRID0EK3AK" xlink:type="simple">EL</abbrev>
                  </bold>
                </td><td rowspan="1" colspan="1">-0.2480955</td><td rowspan="1" colspan="1">0.169750915</td><td rowspan="1" colspan="1">0.178082873</td><td rowspan="1" colspan="1">0.002208353</td><td rowspan="1" colspan="1">0.210266124</td><td rowspan="1" colspan="1">0.137233441</td><td rowspan="1" colspan="1">-0.232577889</td></tr><tr><td rowspan="1" colspan="1">
                  <bold>
                    <abbrev xmlns:xlink="http://www.w3.org/1999/xlink" xlink:title="eye diameter" id="ABBRID0EJ4AK" xlink:type="simple">ED</abbrev>
                  </bold>
                </td><td rowspan="1" colspan="1">-0.202876478</td><td rowspan="1" colspan="1">0.122593123</td><td rowspan="1" colspan="1">0.079950567</td><td rowspan="1" colspan="1">-0.239727042</td><td rowspan="1" colspan="1">-0.47584928</td><td rowspan="1" colspan="1">0.235373894</td><td rowspan="1" colspan="1">-0.048044975</td></tr><tr><td rowspan="1" colspan="1">
                  <bold>
                    <abbrev xmlns:xlink="http://www.w3.org/1999/xlink" xlink:title="eye nostril distance" id="ABBRID0EI5AK" xlink:type="simple">EN</abbrev>
                  </bold>
                </td><td rowspan="1" colspan="1">-0.265593548</td><td rowspan="1" colspan="1">-0.130857091</td><td rowspan="1" colspan="1">-0.293077474</td><td rowspan="1" colspan="1">0.03772842</td><td rowspan="1" colspan="1">0.029146276</td><td rowspan="1" colspan="1">-0.105240363</td><td rowspan="1" colspan="1">0.142115916</td></tr><tr><td rowspan="1" colspan="1">
                  <bold>
                    <abbrev xmlns:xlink="http://www.w3.org/1999/xlink" xlink:title="eye snout distance" id="ABBRID0EH6AK" xlink:type="simple">ES</abbrev>
                  </bold>
                </td><td rowspan="1" colspan="1">-0.267303156</td><td rowspan="1" colspan="1">-0.128737264</td><td rowspan="1" colspan="1">-0.102433066</td><td rowspan="1" colspan="1">-0.036514974</td><td rowspan="1" colspan="1">-0.068578553</td><td rowspan="1" colspan="1">-0.009743264</td><td rowspan="1" colspan="1">0.195931987</td></tr><tr><td rowspan="1" colspan="1">
                  <bold>
                    <abbrev xmlns:xlink="http://www.w3.org/1999/xlink" xlink:title="eye ear distance" id="ABBRID0EGABK" xlink:type="simple">EE</abbrev>
                  </bold>
                </td><td rowspan="1" colspan="1">-0.276238196</td><td rowspan="1" colspan="1">-0.150072094</td><td rowspan="1" colspan="1">-0.016576264</td><td rowspan="1" colspan="1">0.149081788</td><td rowspan="1" colspan="1">0.006956725</td><td rowspan="1" colspan="1">-0.271219422</td><td rowspan="1" colspan="1">-0.084638951</td></tr><tr><td rowspan="1" colspan="1">
                  <bold>
                    <abbrev xmlns:xlink="http://www.w3.org/1999/xlink" xlink:title="internarial distance" id="ABBRID0EFBBK" xlink:type="simple">IN</abbrev>
                  </bold>
                </td><td rowspan="1" colspan="1">-0.239210846</td><td rowspan="1" colspan="1">-0.181935095</td><td rowspan="1" colspan="1">0.070874242</td><td rowspan="1" colspan="1">0.114696597</td><td rowspan="1" colspan="1">0.170327297</td><td rowspan="1" colspan="1">0.022503069</td><td rowspan="1" colspan="1">0.138746934</td></tr><tr><td rowspan="1" colspan="1">
                  <bold>
                    <abbrev xmlns:xlink="http://www.w3.org/1999/xlink" xlink:title="interorbital distance" id="ABBRID0EECBK" xlink:type="simple">IO</abbrev>
                  </bold>
                </td><td rowspan="1" colspan="1">-0.131045671</td><td rowspan="1" colspan="1">-0.460675273</td><td rowspan="1" colspan="1">-0.164479294</td><td rowspan="1" colspan="1">-0.032535496</td><td rowspan="1" colspan="1">0.242758327</td><td rowspan="1" colspan="1">-0.169473493</td><td rowspan="1" colspan="1">-0.152061581</td></tr><tr><td rowspan="1" colspan="1">
                  <bold>FAr</bold>
                </td><td rowspan="1" colspan="1">-0.279019143</td><td rowspan="1" colspan="1">-0.171574811</td><td rowspan="1" colspan="1">-0.122828868</td><td rowspan="1" colspan="1">-0.090763378</td><td rowspan="1" colspan="1">0.096076353</td><td rowspan="1" colspan="1">-0.023168457</td><td rowspan="1" colspan="1">0.04857391</td></tr><tr><td rowspan="1" colspan="1">
                  <bold>TBLr</bold>
                </td><td rowspan="1" colspan="1">-0.256167278</td><td rowspan="1" colspan="1">-0.099347048</td><td rowspan="1" colspan="1">-0.096744886</td><td rowspan="1" colspan="1">-0.219547386</td><td rowspan="1" colspan="1">0.043230096</td><td rowspan="1" colspan="1">0.332696024</td><td rowspan="1" colspan="1">0.101539921</td></tr><tr><td rowspan="1" colspan="1">
                  <bold>AGr</bold>
                </td><td rowspan="1" colspan="1">-0.262180808</td><td rowspan="1" colspan="1">-0.1304743</td><td rowspan="1" colspan="1">0.000207287</td><td rowspan="1" colspan="1">-0.261650023</td><td rowspan="1" colspan="1">-0.044763987</td><td rowspan="1" colspan="1">-0.216118201</td><td rowspan="1" colspan="1">-0.26353247</td></tr><tr><td rowspan="1" colspan="1">
                  <bold>SPLr.l</bold>
                </td><td rowspan="1" colspan="1">-0.138456955</td><td rowspan="1" colspan="1">0.383331303</td><td rowspan="1" colspan="1">-0.225322477</td><td rowspan="1" colspan="1">0.206591458</td><td rowspan="1" colspan="1">0.113507526</td><td rowspan="1" colspan="1">0.110869199</td><td rowspan="1" colspan="1">-0.176892801</td></tr><tr><td rowspan="1" colspan="1">
                  <bold>IFLr.l</bold>
                </td><td rowspan="1" colspan="1">-0.089464182</td><td rowspan="1" colspan="1">0.168661032</td><td rowspan="1" colspan="1">-0.585083828</td><td rowspan="1" colspan="1">0.180041929</td><td rowspan="1" colspan="1">-0.237863864</td><td rowspan="1" colspan="1">-0.199925005</td><td rowspan="1" colspan="1">-0.127174583</td></tr><tr><td rowspan="1" colspan="1">
                  <bold>
                    <abbrev xmlns:xlink="http://www.w3.org/1999/xlink" xlink:title="number of supralabial at midorbital position" id="ABBRID0EPHBK" xlink:type="simple">MO</abbrev>
                  </bold>
                </td><td rowspan="1" colspan="1">-0.156905954</td><td rowspan="1" colspan="1">0.393579439</td><td rowspan="1" colspan="1">-0.305813247</td><td rowspan="1" colspan="1">0.010226561</td><td rowspan="1" colspan="1">-0.089299256</td><td rowspan="1" colspan="1">-0.164453012</td><td rowspan="1" colspan="1">0.254918394</td></tr><tr><td rowspan="1" colspan="1">
                  <bold>
                    <abbrev xmlns:xlink="http://www.w3.org/1999/xlink" xlink:title="Interorbital scales" id="ABBRID0EOIBK" xlink:type="simple">IOS</abbrev>
                  </bold>
                </td><td rowspan="1" colspan="1">-0.068091843</td><td rowspan="1" colspan="1">-0.230600144</td><td rowspan="1" colspan="1">0.078301763</td><td rowspan="1" colspan="1">0.673617186</td><td rowspan="1" colspan="1">0.047911701</td><td rowspan="1" colspan="1">0.164434462</td><td rowspan="1" colspan="1">-0.062199104</td></tr><tr><td rowspan="1" colspan="1">
                  <bold>V</bold>
                </td><td rowspan="1" colspan="1">-0.140473075</td><td rowspan="1" colspan="1">0.310134826</td><td rowspan="1" colspan="1">0.27924011</td><td rowspan="1" colspan="1">-0.11493361</td><td rowspan="1" colspan="1">0.255279707</td><td rowspan="1" colspan="1">-0.405751544</td><td rowspan="1" colspan="1">-0.23957707</td></tr><tr><td rowspan="1" colspan="1">
                  <bold>T4r.l</bold>
                </td><td rowspan="1" colspan="1">-0.152382721</td><td rowspan="1" colspan="1">0.157971329</td><td rowspan="1" colspan="1">-0.130436885</td><td rowspan="1" colspan="1">-0.183960387</td><td rowspan="1" colspan="1">0.490226326</td><td rowspan="1" colspan="1">0.396201891</td><td rowspan="1" colspan="1">0.316382072</td></tr><tr><td rowspan="1" colspan="1"/><td rowspan="1" colspan="1">
                  <bold>PC8</bold>
                </td><td rowspan="1" colspan="1">
                  <bold>PC9</bold>
                </td><td rowspan="1" colspan="1">
                  <bold>PC10</bold>
                </td><td rowspan="1" colspan="1">
                  <bold>PC11</bold>
                </td><td rowspan="1" colspan="1">
                  <bold>PC12</bold>
                </td><td rowspan="1" colspan="1">
                  <bold>PC13</bold>
                </td><td rowspan="1" colspan="1">
                  <bold>PC14</bold>
                </td></tr><tr><td rowspan="1" colspan="1">
                  <bold>Standard deviation</bold>
                </td><td rowspan="1" colspan="1">
                  <bold>0.843138943</bold>
                </td><td rowspan="1" colspan="1">
                  <bold>0.710443326</bold>
                </td><td rowspan="1" colspan="1">
                  <bold>0.614017867</bold>
                </td><td rowspan="1" colspan="1">
                  <bold>0.525772586</bold>
                </td><td rowspan="1" colspan="1">
                  <bold>0.515133085</bold>
                </td><td rowspan="1" colspan="1">
                  <bold>0.463343505</bold>
                </td><td rowspan="1" colspan="1">
                  <bold>0.418149629</bold>
                </td></tr><tr><td rowspan="1" colspan="1">
                  <bold>Proportion of Variance</bold>
                </td><td rowspan="1" colspan="1">
                  <bold>0.03385</bold>
                </td><td rowspan="1" colspan="1">
                  <bold>0.02403</bold>
                </td><td rowspan="1" colspan="1">
                  <bold>0.01795</bold>
                </td><td rowspan="1" colspan="1">
                  <bold>0.01316</bold>
                </td><td rowspan="1" colspan="1">
                  <bold>0.01264</bold>
                </td><td rowspan="1" colspan="1">
                  <bold>0.01022</bold>
                </td><td rowspan="1" colspan="1">
                  <bold>0.00833</bold>
                </td></tr><tr><td rowspan="1" colspan="1">
                  <bold>Cumulative Proportion</bold>
                </td><td rowspan="1" colspan="1">
                  <bold>0.88616</bold>
                </td><td rowspan="1" colspan="1">
                  <bold>0.91019</bold>
                </td><td rowspan="1" colspan="1">
                  <bold>0.92815</bold>
                </td><td rowspan="1" colspan="1">
                  <bold>0.94131</bold>
                </td><td rowspan="1" colspan="1">
                  <bold>0.95395</bold>
                </td><td rowspan="1" colspan="1">
                  <bold>0.96417</bold>
                </td><td rowspan="1" colspan="1">
                  <bold>0.97249</bold>
                </td></tr><tr><td rowspan="1" colspan="1">
                  <bold>eigen</bold>
                </td><td rowspan="1" colspan="1">0.710883277</td><td rowspan="1" colspan="1">0.50472972</td><td rowspan="1" colspan="1">0.37701794</td><td rowspan="1" colspan="1">0.276436812</td><td rowspan="1" colspan="1">0.265362095</td><td rowspan="1" colspan="1">0.214687204</td><td rowspan="1" colspan="1">0.174849113</td></tr><tr><td rowspan="1" colspan="1">
                  <bold>
                    <abbrev xmlns:xlink="http://www.w3.org/1999/xlink" xlink:title="snout-vent length" id="ABBRID0ECSBK" xlink:type="simple">SVL</abbrev>
                  </bold>
                </td><td rowspan="1" colspan="1">0.265288193</td><td rowspan="1" colspan="1">-0.446853384</td><td rowspan="1" colspan="1">0.196416397</td><td rowspan="1" colspan="1">-0.110376596</td><td rowspan="1" colspan="1">0.139472173</td><td rowspan="1" colspan="1">-0.13673416</td><td rowspan="1" colspan="1">0.085656549</td></tr><tr><td rowspan="1" colspan="1">
                  <bold>
                    <abbrev xmlns:xlink="http://www.w3.org/1999/xlink" xlink:title="body width" id="ABBRID0EBTBK" xlink:type="simple">BW</abbrev>
                  </bold>
                </td><td rowspan="1" colspan="1">0.09057594</td><td rowspan="1" colspan="1">-0.129906618</td><td rowspan="1" colspan="1">-0.173199899</td><td rowspan="1" colspan="1">0.177854897</td><td rowspan="1" colspan="1">0.108703018</td><td rowspan="1" colspan="1">-0.085524495</td><td rowspan="1" colspan="1">-0.103253386</td></tr><tr><td rowspan="1" colspan="1">
                  <bold>
                    <abbrev xmlns:xlink="http://www.w3.org/1999/xlink" xlink:title="head length" id="ABBRID0EAUBK" xlink:type="simple">HL</abbrev>
                  </bold>
                </td><td rowspan="1" colspan="1">-0.070645969</td><td rowspan="1" colspan="1">-0.213980283</td><td rowspan="1" colspan="1">-0.087846741</td><td rowspan="1" colspan="1">-0.389903504</td><td rowspan="1" colspan="1">-0.321747003</td><td rowspan="1" colspan="1">-0.17842853</td><td rowspan="1" colspan="1">-0.021701889</td></tr><tr><td rowspan="1" colspan="1">
                  <bold>
                    <abbrev xmlns:xlink="http://www.w3.org/1999/xlink" xlink:title="head width" id="ABBRID0E6UBK" xlink:type="simple">HW</abbrev>
                  </bold>
                </td><td rowspan="1" colspan="1">0.039378469</td><td rowspan="1" colspan="1">-0.022086396</td><td rowspan="1" colspan="1">0.070374143</td><td rowspan="1" colspan="1">0.022285485</td><td rowspan="1" colspan="1">0.134276418</td><td rowspan="1" colspan="1">-0.209651757</td><td rowspan="1" colspan="1">0.058151643</td></tr><tr><td rowspan="1" colspan="1">
                  <bold>
                    <abbrev xmlns:xlink="http://www.w3.org/1999/xlink" xlink:title="head depth" id="ABBRID0E5VBK" xlink:type="simple">HD</abbrev>
                  </bold>
                </td><td rowspan="1" colspan="1">0.139854316</td><td rowspan="1" colspan="1">-0.180680891</td><td rowspan="1" colspan="1">-0.127550531</td><td rowspan="1" colspan="1">0.157737189</td><td rowspan="1" colspan="1">-0.027411952</td><td rowspan="1" colspan="1">0.137530567</td><td rowspan="1" colspan="1">-0.134451774</td></tr><tr><td rowspan="1" colspan="1">
                  <bold>
                    <abbrev xmlns:xlink="http://www.w3.org/1999/xlink" xlink:title="ear length" id="ABBRID0E4WBK" xlink:type="simple">EL</abbrev>
                  </bold>
                </td><td rowspan="1" colspan="1">-0.203202698</td><td rowspan="1" colspan="1">0.278604397</td><td rowspan="1" colspan="1">-0.198153958</td><td rowspan="1" colspan="1">0.402630535</td><td rowspan="1" colspan="1">-0.109054652</td><td rowspan="1" colspan="1">-0.264792874</td><td rowspan="1" colspan="1">0.164044114</td></tr><tr><td rowspan="1" colspan="1">
                  <bold>
                    <abbrev xmlns:xlink="http://www.w3.org/1999/xlink" xlink:title="eye diameter" id="ABBRID0E3XBK" xlink:type="simple">ED</abbrev>
                  </bold>
                </td><td rowspan="1" colspan="1">-0.319474696</td><td rowspan="1" colspan="1">0.251272882</td><td rowspan="1" colspan="1">-0.008164379</td><td rowspan="1" colspan="1">0.059050615</td><td rowspan="1" colspan="1">-0.034208937</td><td rowspan="1" colspan="1">0.225488518</td><td rowspan="1" colspan="1">0.158104491</td></tr><tr><td rowspan="1" colspan="1">
                  <bold>
                    <abbrev xmlns:xlink="http://www.w3.org/1999/xlink" xlink:title="eye nostril distance" id="ABBRID0E2YBK" xlink:type="simple">EN</abbrev>
                  </bold>
                </td><td rowspan="1" colspan="1">0.295981088</td><td rowspan="1" colspan="1">0.09576584</td><td rowspan="1" colspan="1">0.048312128</td><td rowspan="1" colspan="1">0.019723407</td><td rowspan="1" colspan="1">0.172978909</td><td rowspan="1" colspan="1">0.06220716</td><td rowspan="1" colspan="1">-0.41905017</td></tr><tr><td rowspan="1" colspan="1">
                  <bold>
                    <abbrev xmlns:xlink="http://www.w3.org/1999/xlink" xlink:title="eye snout distance" id="ABBRID0E1ZBK" xlink:type="simple">ES</abbrev>
                  </bold>
                </td><td rowspan="1" colspan="1">0.426919556</td><td rowspan="1" colspan="1">0.259878689</td><td rowspan="1" colspan="1">-0.007215665</td><td rowspan="1" colspan="1">-0.131144367</td><td rowspan="1" colspan="1">0.25121175</td><td rowspan="1" colspan="1">-0.129629771</td><td rowspan="1" colspan="1">0.403591724</td></tr><tr><td rowspan="1" colspan="1">
                  <bold>
                    <abbrev xmlns:xlink="http://www.w3.org/1999/xlink" xlink:title="eye ear distance" id="ABBRID0EZ1BK" xlink:type="simple">EE</abbrev>
                  </bold>
                </td><td rowspan="1" colspan="1">0.038959782</td><td rowspan="1" colspan="1">-0.113710926</td><td rowspan="1" colspan="1">-0.227904855</td><td rowspan="1" colspan="1">0.339050813</td><td rowspan="1" colspan="1">-0.133303008</td><td rowspan="1" colspan="1">-0.064748891</td><td rowspan="1" colspan="1">-0.201696035</td></tr><tr><td rowspan="1" colspan="1">
                  <bold>
                    <abbrev xmlns:xlink="http://www.w3.org/1999/xlink" xlink:title="internarial distance" id="ABBRID0EY2BK" xlink:type="simple">IN</abbrev>
                  </bold>
                </td><td rowspan="1" colspan="1">-0.469863359</td><td rowspan="1" colspan="1">-0.267676841</td><td rowspan="1" colspan="1">-0.188020288</td><td rowspan="1" colspan="1">-0.317994993</td><td rowspan="1" colspan="1">0.412756086</td><td rowspan="1" colspan="1">0.253021631</td><td rowspan="1" colspan="1">0.111955286</td></tr><tr><td rowspan="1" colspan="1">
                  <bold>
                    <abbrev xmlns:xlink="http://www.w3.org/1999/xlink" xlink:title="interorbital distance" id="ABBRID0EX3BK" xlink:type="simple">IO</abbrev>
                  </bold>
                </td><td rowspan="1" colspan="1">-0.122814373</td><td rowspan="1" colspan="1">0.056652546</td><td rowspan="1" colspan="1">-0.125361847</td><td rowspan="1" colspan="1">0.03792394</td><td rowspan="1" colspan="1">0.095742055</td><td rowspan="1" colspan="1">-0.182302581</td><td rowspan="1" colspan="1">0.359575483</td></tr><tr><td rowspan="1" colspan="1">
                  <bold>FAr</bold>
                </td><td rowspan="1" colspan="1">-0.057154891</td><td rowspan="1" colspan="1">0.014271255</td><td rowspan="1" colspan="1">0.303625758</td><td rowspan="1" colspan="1">-0.210415667</td><td rowspan="1" colspan="1">-0.567849769</td><td rowspan="1" colspan="1">-0.191700829</td><td rowspan="1" colspan="1">-0.00332367</td></tr><tr><td rowspan="1" colspan="1">
                  <bold>TBLr</bold>
                </td><td rowspan="1" colspan="1">-0.266800377</td><td rowspan="1" colspan="1">0.279797707</td><td rowspan="1" colspan="1">0.228807449</td><td rowspan="1" colspan="1">-0.14978157</td><td rowspan="1" colspan="1">0.145371473</td><td rowspan="1" colspan="1">-0.238209022</td><td rowspan="1" colspan="1">-0.413156342</td></tr><tr><td rowspan="1" colspan="1">
                  <bold>AGr</bold>
                </td><td rowspan="1" colspan="1">0.069118103</td><td rowspan="1" colspan="1">0.008227511</td><td rowspan="1" colspan="1">-0.004079106</td><td rowspan="1" colspan="1">-0.18336757</td><td rowspan="1" colspan="1">-0.303043068</td><td rowspan="1" colspan="1">0.52714368</td><td rowspan="1" colspan="1">0.090386865</td></tr><tr><td rowspan="1" colspan="1">
                  <bold>SPLr.l</bold>
                </td><td rowspan="1" colspan="1">0.178898959</td><td rowspan="1" colspan="1">0.359957261</td><td rowspan="1" colspan="1">-0.462995625</td><td rowspan="1" colspan="1">-0.293841774</td><td rowspan="1" colspan="1">0.004054536</td><td rowspan="1" colspan="1">0.173258047</td><td rowspan="1" colspan="1">-0.103413131</td></tr><tr><td rowspan="1" colspan="1">
                  <bold>IFLr.l</bold>
                </td><td rowspan="1" colspan="1">-0.352501894</td><td rowspan="1" colspan="1">-0.193922056</td><td rowspan="1" colspan="1">0.002786908</td><td rowspan="1" colspan="1">0.157568267</td><td rowspan="1" colspan="1">0.04772871</td><td rowspan="1" colspan="1">-0.046397338</td><td rowspan="1" colspan="1">-0.113553524</td></tr><tr><td rowspan="1" colspan="1">
                  <bold>
                    <abbrev xmlns:xlink="http://www.w3.org/1999/xlink" xlink:title="number of supralabial at midorbital position" id="ABBRID0ECCCK" xlink:type="simple">MO</abbrev>
                  </bold>
                </td><td rowspan="1" colspan="1">-0.000619521</td><td rowspan="1" colspan="1">-0.057816313</td><td rowspan="1" colspan="1">0.271775541</td><td rowspan="1" colspan="1">0.090085724</td><td rowspan="1" colspan="1">0.002030737</td><td rowspan="1" colspan="1">-0.003433238</td><td rowspan="1" colspan="1">0.40989474</td></tr><tr><td rowspan="1" colspan="1">
                  <bold>
                    <abbrev xmlns:xlink="http://www.w3.org/1999/xlink" xlink:title="Interorbital scales" id="ABBRID0EBDCK" xlink:type="simple">IOS</abbrev>
                  </bold>
                </td><td rowspan="1" colspan="1">-0.02790961</td><td rowspan="1" colspan="1">0.257813239</td><td rowspan="1" colspan="1">0.336314946</td><td rowspan="1" colspan="1">0.217437021</td><td rowspan="1" colspan="1">-0.064780745</td><td rowspan="1" colspan="1">0.352986111</td><td rowspan="1" colspan="1">0.03220845</td></tr><tr><td rowspan="1" colspan="1">
                  <bold>V</bold>
                </td><td rowspan="1" colspan="1">-0.010841335</td><td rowspan="1" colspan="1">0.086524979</td><td rowspan="1" colspan="1">0.460243812</td><td rowspan="1" colspan="1">-0.002655612</td><td rowspan="1" colspan="1">0.309267431</td><td rowspan="1" colspan="1">0.129809552</td><td rowspan="1" colspan="1">-0.119165889</td></tr><tr><td rowspan="1" colspan="1">
                  <bold>T4r.l</bold>
                </td><td rowspan="1" colspan="1">0.091314647</td><td rowspan="1" colspan="1">-0.276112686</td><td rowspan="1" colspan="1">0.005762572</td><td rowspan="1" colspan="1">0.333431445</td><td rowspan="1" colspan="1">-0.07395688</td><td rowspan="1" colspan="1">0.301989669</td><td rowspan="1" colspan="1">0.038025431</td></tr><tr><td rowspan="1" colspan="1"/><td rowspan="1" colspan="1">
                  <bold>PC15</bold>
                </td><td rowspan="1" colspan="1">
                  <bold>PC16</bold>
                </td><td rowspan="1" colspan="1">
                  <bold>PC17</bold>
                </td><td rowspan="1" colspan="1">
                  <bold>PC18</bold>
                </td><td rowspan="1" colspan="1">
                  <bold>PC19</bold>
                </td><td rowspan="1" colspan="1">
                  <bold>PC20</bold>
                </td><td rowspan="1" colspan="1">
                  <bold>PC21</bold>
                </td></tr><tr><td rowspan="1" colspan="1">
                  <bold>Standard deviation</bold>
                </td><td rowspan="1" colspan="1">
                  <bold>0.376199721</bold>
                </td><td rowspan="1" colspan="1">
                  <bold>0.365477475</bold>
                </td><td rowspan="1" colspan="1">
                  <bold>0.339179752</bold>
                </td><td rowspan="1" colspan="1">
                  <bold>0.282916626</bold>
                </td><td rowspan="1" colspan="1">
                  <bold>0.236187037</bold>
                </td><td rowspan="1" colspan="1">
                  <bold>0.171149685</bold>
                </td><td rowspan="1" colspan="1">
                  <bold>0.149480188</bold>
                </td></tr><tr><td rowspan="1" colspan="1">
                  <bold>Proportion of Variance</bold>
                </td><td rowspan="1" colspan="1">
                  <bold>0.00674</bold>
                </td><td rowspan="1" colspan="1">
                  <bold>0.00636</bold>
                </td><td rowspan="1" colspan="1">
                  <bold>0.00548</bold>
                </td><td rowspan="1" colspan="1">
                  <bold>0.00381</bold>
                </td><td rowspan="1" colspan="1">
                  <bold>0.00266</bold>
                </td><td rowspan="1" colspan="1">
                  <bold>0.00139</bold>
                </td><td rowspan="1" colspan="1">
                  <bold>0.00106</bold>
                </td></tr><tr><td rowspan="1" colspan="1">
                  <bold>Cumulative Proportion</bold>
                </td><td rowspan="1" colspan="1">
                  <bold>0.97923</bold>
                </td><td rowspan="1" colspan="1">
                  <bold>0.98559</bold>
                </td><td rowspan="1" colspan="1">
                  <bold>0.99107</bold>
                </td><td rowspan="1" colspan="1">
                  <bold>0.99488</bold>
                </td><td rowspan="1" colspan="1">
                  <bold>0.99754</bold>
                </td><td rowspan="1" colspan="1">
                  <bold>0.99894</bold>
                </td><td rowspan="1" colspan="1">
                  <bold>1</bold>
                </td></tr><tr><td rowspan="1" colspan="1">
                  <bold>eigen</bold>
                </td><td rowspan="1" colspan="1">0.14152623</td><td rowspan="1" colspan="1">0.133573785</td><td rowspan="1" colspan="1">0.115042904</td><td rowspan="1" colspan="1">0.080041817</td><td rowspan="1" colspan="1">0.055784316</td><td rowspan="1" colspan="1">0.029292215</td><td rowspan="1" colspan="1">0.022344327</td></tr><tr><td rowspan="1" colspan="1">
                  <bold>
                    <abbrev xmlns:xlink="http://www.w3.org/1999/xlink" xlink:title="snout-vent length" id="ABBRID0EVMCK" xlink:type="simple">SVL</abbrev>
                  </bold>
                </td><td rowspan="1" colspan="1">-0.083499418</td><td rowspan="1" colspan="1">0.052323475</td><td rowspan="1" colspan="1">-0.106015238</td><td rowspan="1" colspan="1">0.003344968</td><td rowspan="1" colspan="1">-0.031996278</td><td rowspan="1" colspan="1">0.03916795</td><td rowspan="1" colspan="1">-0.019457555</td></tr><tr><td rowspan="1" colspan="1">
                  <bold>
                    <abbrev xmlns:xlink="http://www.w3.org/1999/xlink" xlink:title="body width" id="ABBRID0EUNCK" xlink:type="simple">BW</abbrev>
                  </bold>
                </td><td rowspan="1" colspan="1">-0.178247777</td><td rowspan="1" colspan="1">-0.058497317</td><td rowspan="1" colspan="1">0.597846907</td><td rowspan="1" colspan="1">-0.255954135</td><td rowspan="1" colspan="1">0.379366422</td><td rowspan="1" colspan="1">-0.199217481</td><td rowspan="1" colspan="1">0.221418054</td></tr><tr><td rowspan="1" colspan="1">
                  <bold>
                    <abbrev xmlns:xlink="http://www.w3.org/1999/xlink" xlink:title="head length" id="ABBRID0ETOCK" xlink:type="simple">HL</abbrev>
                  </bold>
                </td><td rowspan="1" colspan="1">0.08265144</td><td rowspan="1" colspan="1">-0.13083192</td><td rowspan="1" colspan="1">-0.024132742</td><td rowspan="1" colspan="1">0.014837636</td><td rowspan="1" colspan="1">0.131660321</td><td rowspan="1" colspan="1">0.479388229</td><td rowspan="1" colspan="1">0.2891919</td></tr><tr><td rowspan="1" colspan="1">
                  <bold>
                    <abbrev xmlns:xlink="http://www.w3.org/1999/xlink" xlink:title="head width" id="ABBRID0ESPCK" xlink:type="simple">HW</abbrev>
                  </bold>
                </td><td rowspan="1" colspan="1">0.244724903</td><td rowspan="1" colspan="1">-0.059011694</td><td rowspan="1" colspan="1">0.113956101</td><td rowspan="1" colspan="1">-0.074931386</td><td rowspan="1" colspan="1">0.04577337</td><td rowspan="1" colspan="1">-0.069612504</td><td rowspan="1" colspan="1">-0.732492773</td></tr><tr><td rowspan="1" colspan="1">
                  <bold>
                    <abbrev xmlns:xlink="http://www.w3.org/1999/xlink" xlink:title="head depth" id="ABBRID0ERQCK" xlink:type="simple">HD</abbrev>
                  </bold>
                </td><td rowspan="1" colspan="1">0.050630806</td><td rowspan="1" colspan="1">0.316234183</td><td rowspan="1" colspan="1">0.16660119</td><td rowspan="1" colspan="1">0.299515683</td><td rowspan="1" colspan="1">-0.49781424</td><td rowspan="1" colspan="1">0.046244883</td><td rowspan="1" colspan="1">0.219619924</td></tr><tr><td rowspan="1" colspan="1">
                  <bold>
                    <abbrev xmlns:xlink="http://www.w3.org/1999/xlink" xlink:title="ear length" id="ABBRID0EQRCK" xlink:type="simple">EL</abbrev>
                  </bold>
                </td><td rowspan="1" colspan="1">0.296740909</td><td rowspan="1" colspan="1">0.376559691</td><td rowspan="1" colspan="1">-0.260809485</td><td rowspan="1" colspan="1">-0.089676204</td><td rowspan="1" colspan="1">-0.027290387</td><td rowspan="1" colspan="1">-0.071210438</td><td rowspan="1" colspan="1">0.140852117</td></tr><tr><td rowspan="1" colspan="1">
                  <bold>
                    <abbrev xmlns:xlink="http://www.w3.org/1999/xlink" xlink:title="eye diameter" id="ABBRID0EPSCK" xlink:type="simple">ED</abbrev>
                  </bold>
                </td><td rowspan="1" colspan="1">-0.231235089</td><td rowspan="1" colspan="1">-0.168155577</td><td rowspan="1" colspan="1">-0.115371244</td><td rowspan="1" colspan="1">0.284151752</td><td rowspan="1" colspan="1">0.361474786</td><td rowspan="1" colspan="1">0.202917841</td><td rowspan="1" colspan="1">-0.049017145</td></tr><tr><td rowspan="1" colspan="1">
                  <bold>
                    <abbrev xmlns:xlink="http://www.w3.org/1999/xlink" xlink:title="eye nostril distance" id="ABBRID0EOTCK" xlink:type="simple">EN</abbrev>
                  </bold>
                </td><td rowspan="1" colspan="1">0.022603597</td><td rowspan="1" colspan="1">0.420837275</td><td rowspan="1" colspan="1">-0.236893263</td><td rowspan="1" colspan="1">0.02900181</td><td rowspan="1" colspan="1">0.436157574</td><td rowspan="1" colspan="1">0.238920063</td><td rowspan="1" colspan="1">-0.045962367</td></tr><tr><td rowspan="1" colspan="1">
                  <bold>
                    <abbrev xmlns:xlink="http://www.w3.org/1999/xlink" xlink:title="eye snout distance" id="ABBRID0ENUCK" xlink:type="simple">ES</abbrev>
                  </bold>
                </td><td rowspan="1" colspan="1">0.248024801</td><td rowspan="1" colspan="1">-0.355459446</td><td rowspan="1" colspan="1">-0.140327076</td><td rowspan="1" colspan="1">0.068202164</td><td rowspan="1" colspan="1">0.014098586</td><td rowspan="1" colspan="1">-0.168841736</td><td rowspan="1" colspan="1">0.325882917</td></tr><tr><td rowspan="1" colspan="1">
                  <bold>
                    <abbrev xmlns:xlink="http://www.w3.org/1999/xlink" xlink:title="eye ear distance" id="ABBRID0EMVCK" xlink:type="simple">EE</abbrev>
                  </bold>
                </td><td rowspan="1" colspan="1">-0.393037351</td><td rowspan="1" colspan="1">-0.425564191</td><td rowspan="1" colspan="1">-0.418495874</td><td rowspan="1" colspan="1">-0.066368342</td><td rowspan="1" colspan="1">-0.173649977</td><td rowspan="1" colspan="1">-0.04666024</td><td rowspan="1" colspan="1">-0.080329</td></tr><tr><td rowspan="1" colspan="1">
                  <bold>
                    <abbrev xmlns:xlink="http://www.w3.org/1999/xlink" xlink:title="internarial distance" id="ABBRID0ELWCK" xlink:type="simple">IN</abbrev>
                  </bold>
                </td><td rowspan="1" colspan="1">-0.081626216</td><td rowspan="1" colspan="1">0.152259274</td><td rowspan="1" colspan="1">-0.192312604</td><td rowspan="1" colspan="1">-0.041856001</td><td rowspan="1" colspan="1">0.036286384</td><td rowspan="1" colspan="1">-0.306664296</td><td rowspan="1" colspan="1">0.054524547</td></tr><tr><td rowspan="1" colspan="1">
                  <bold>
                    <abbrev xmlns:xlink="http://www.w3.org/1999/xlink" xlink:title="interorbital distance" id="ABBRID0EKXCK" xlink:type="simple">IO</abbrev>
                  </bold>
                </td><td rowspan="1" colspan="1">-0.115305892</td><td rowspan="1" colspan="1">0.069986307</td><td rowspan="1" colspan="1">0.310505175</td><td rowspan="1" colspan="1">0.23842857</td><td rowspan="1" colspan="1">-0.096262685</td><td rowspan="1" colspan="1">0.459593261</td><td rowspan="1" colspan="1">-0.180632462</td></tr><tr><td rowspan="1" colspan="1">
                  <bold>FAr</bold>
                </td><td rowspan="1" colspan="1">-0.116757716</td><td rowspan="1" colspan="1">0.126720851</td><td rowspan="1" colspan="1">0.055407627</td><td rowspan="1" colspan="1">0.30600813</td><td rowspan="1" colspan="1">0.081267972</td><td rowspan="1" colspan="1">-0.470097472</td><td rowspan="1" colspan="1">-0.064137815</td></tr><tr><td rowspan="1" colspan="1">
                  <bold>TBLr</bold>
                </td><td rowspan="1" colspan="1">-0.021197578</td><td rowspan="1" colspan="1">-0.178071358</td><td rowspan="1" colspan="1">0.100589652</td><td rowspan="1" colspan="1">-0.310374261</td><td rowspan="1" colspan="1">-0.331807871</td><td rowspan="1" colspan="1">0.142300685</td><td rowspan="1" colspan="1">0.047913831</td></tr><tr><td rowspan="1" colspan="1">
                  <bold>AGr</bold>
                </td><td rowspan="1" colspan="1">0.334353255</td><td rowspan="1" colspan="1">-0.016725971</td><td rowspan="1" colspan="1">-0.026314358</td><td rowspan="1" colspan="1">-0.397995653</td><td rowspan="1" colspan="1">-0.105887039</td><td rowspan="1" colspan="1">0.100382932</td><td rowspan="1" colspan="1">-0.137085205</td></tr><tr><td rowspan="1" colspan="1">
                  <bold>SPLr.l</bold>
                </td><td rowspan="1" colspan="1">-0.184269598</td><td rowspan="1" colspan="1">0.036899566</td><td rowspan="1" colspan="1">0.194841372</td><td rowspan="1" colspan="1">0.163667167</td><td rowspan="1" colspan="1">-0.204455175</td><td rowspan="1" colspan="1">-0.121267207</td><td rowspan="1" colspan="1">-0.156153276</td></tr><tr><td rowspan="1" colspan="1">
                  <bold>IFLr.l</bold>
                </td><td rowspan="1" colspan="1">0.428551026</td><td rowspan="1" colspan="1">-0.165166993</td><td rowspan="1" colspan="1">0.155004291</td><td rowspan="1" colspan="1">0.142458525</td><td rowspan="1" colspan="1">0.008969802</td><td rowspan="1" colspan="1">-0.065554124</td><td rowspan="1" colspan="1">0.111490515</td></tr><tr><td rowspan="1" colspan="1">
                  <bold>
                    <abbrev xmlns:xlink="http://www.w3.org/1999/xlink" xlink:title="number of supralabial at midorbital position" id="ABBRID0EV3CK" xlink:type="simple">MO</abbrev>
                  </bold>
                </td><td rowspan="1" colspan="1">-0.391157106</td><td rowspan="1" colspan="1">0.255079755</td><td rowspan="1" colspan="1">-0.004834981</td><td rowspan="1" colspan="1">-0.342258191</td><td rowspan="1" colspan="1">-0.175496507</td><td rowspan="1" colspan="1">0.081476947</td><td rowspan="1" colspan="1">0.028734251</td></tr><tr><td rowspan="1" colspan="1">
                  <bold>
                    <abbrev xmlns:xlink="http://www.w3.org/1999/xlink" xlink:title="Interorbital scales" id="ABBRID0EU4CK" xlink:type="simple">IOS</abbrev>
                  </bold>
                </td><td rowspan="1" colspan="1">-0.059743664</td><td rowspan="1" colspan="1">-0.04851249</td><td rowspan="1" colspan="1">0.20733712</td><td rowspan="1" colspan="1">-0.095515858</td><td rowspan="1" colspan="1">0.057436279</td><td rowspan="1" colspan="1">-0.015186946</td><td rowspan="1" colspan="1">0.173384569</td></tr><tr><td rowspan="1" colspan="1">
                  <bold>V</bold>
                </td><td rowspan="1" colspan="1">0.002458015</td><td rowspan="1" colspan="1">-0.062420243</td><td rowspan="1" colspan="1">-0.039680685</td><td rowspan="1" colspan="1">0.361422477</td><td rowspan="1" colspan="1">-0.145522506</td><td rowspan="1" colspan="1">0.02608135</td><td rowspan="1" colspan="1">0.040083497</td></tr><tr><td rowspan="1" colspan="1">
                  <bold>T4r.l</bold>
                </td><td rowspan="1" colspan="1">0.117972701</td><td rowspan="1" colspan="1">-0.206198025</td><td rowspan="1" colspan="1">0.0622901</td><td rowspan="1" colspan="1">0.17118706</td><td rowspan="1" colspan="1">0.012651195</td><td rowspan="1" colspan="1">0.069479213</td><td rowspan="1" colspan="1">-0.122746338</td></tr></tbody></table></table-wrap></tp:treatment-sec></tp:taxon-treatment>
