# Supplementary material for: ﻿Two new species of Dixonius from Vietnam and Laos with a discussion of the taxonomy of Dixonius (Squamata, Gekkonidae)
Source: Zookeys. 2023 May 23;1163:143–76. doi: 10.3897/zookeys.1163.101230 (PMC10230278; doi:10.3897/zookeys.1163.101230)
Supplement: Supplementary material 1 — Measurements and morphological characters of the type series of Dixoniusgialaiensis sp. nov. [file zookeys-1163-143_article-101230__-s001.xlsx]

## Sheet: Supplementary Table S1
Table S1. Measurements (in mm) and morphological characters of the type series of Dixonius gialaiensis sp. nov. (for abbreviations see material and methods). Measurements taken on right side; FA is given in the left side; SPL/IFL/T4 given in right/ left order; -absence; * tail regenerated
Character	VNUF R.2020.22 (Holotype)	VNUF R.2020.44 (Paratype)	VNUF R.2020.33 (Paratype)
Sex	Adult Male	Juvenile Male	Adult Female
SVL	41.2	35.9	47.4
TaL	57.2	39.4	29.4*
TW	4.5	4	5
BW	8.6	8.3	8.4
AG	15.8	14	21.8
HL	11.7	10.9	12.3
HW	7.7	6.8	8.8
HD	5.2	4.7	6.1
EL	1.1	0.9	1.3
TBL	6.9	5.6	7.7
FA	6.1	4.5	6.3
ED	2.9	2.6	3.3
EN	3.1	2.9	3.5
ES	4.3	3.8	4.8
EE	3.3	3	3.5
IN	1.3	1.3	1.5
IO	1.2	1.3	1.4
V	21	21	19
DTR	19	19	19
PV	33	39	37
PV'	23	25	25
T4	14/14	15/14	15/13
IOS	7	7	7
ICS	27	28	28
SPL	8/7	8/8	6/6
IFL	6/6	7/7	6/6
MO	6	6	6
PP	7	8	-

## Sheet: Supplementary Table S2
Table S2. Measurements (in mm) and morphological characters of the type series of Dixonius muangfuangensis sp. nov. (for abbreviations see material and methods). Measurements taken on right side; FA and T4 are given in the left side; SPL/IFL given in right/ left order; -absence, * tail regenerated; ** tail lost
Character	VNUF R.2020.42 (Holotype)	NUOL R.2022.01 (Paratype)	VNUF R.2020.52 (Paratype)
Sex	Adult Male	Juvenile Male	Adult Female
SVL	55.6	38.3	56.7
TaL	37.8*	35.3	31.4**
TW	6.05	4.03	5.84
BW	11.93	7.83	12.23
AG	23.1	16.5	27.4
HL	15.2	10.5	16.7
HW	10.8	7.2	10.7
HD	6.9	4.3	6.9
EL	2.3	0.8	2.1
TBL	7.2	4.9	7.3
FA	6.8	4.3	7.1
ED	3	2.4	3.5
EN	3.8	2.8	3.8
ES	5.9	3	5.8
EE	5.1	3.4	5.1
IN	1.6	1.3	1.7
IO	2.3	1.7	2.4
V	20	21	21
DTR	23	21	20
PV	45	46	48
PV'	24	26	29
T4	15	15	15
IOS	7	7	7
ICS	27	17	28
SPL	8/8	7/7	8/8
IFL	7/7	6/7	6/7
MO	6	6	6
PP	8	7	-
